# Supplementary material for: ﻿Two new species of larval Erythraeidae (Parasitengona) ectoparasites of leafhoppers from Southwestern China
Source: Zookeys. 2025 Apr 25;1236:85–101. doi: 10.3897/zookeys.1236.139274 (PMC12048815; doi:10.3897/zookeys.1236.139274)
Supplement: XML Treatment for Abrolophus quadrapexicis [file zookeys.1236.139274-treatment1.xml]

<!DOCTYPE tp:taxon-treatment
  PUBLIC "-//TaxonX//DTD Taxonomic Treatment Publishing DTD v0 20100105//EN" "tax-treatment-NSO.dtd">
<tp:taxon-treatment xmlns:tp="http://www.plazi.org/taxpub"><tp:treatment-meta><kwd-group><label>Taxon classification</label><kwd>
                <named-content content-type="kingdom">Animalia</named-content>
              </kwd><kwd>
                <named-content content-type="order">Trombidiformes</named-content>
              </kwd><kwd>
                <named-content content-type="family">Erythraeidae</named-content>
              </kwd></kwd-group><mixed-citation publication-type="journal"><person-group><name><surname>Jiang</surname><given-names>Yan</given-names></name><name><surname>Yi</surname><given-names>Tian-Ci</given-names></name><name><surname>Xu</surname><given-names>Si-Yuan</given-names></name><name><surname>Jin</surname><given-names>Dao-Chao</given-names></name></person-group><article-title>﻿Two new species of larval <tp:taxon-name><tp:taxon-name-part taxon-name-part-type="family">Erythraeidae</tp:taxon-name-part></tp:taxon-name> (<tp:taxon-name><tp:taxon-name-part taxon-name-part-type="clade">Parasitengona</tp:taxon-name-part></tp:taxon-name>) ectoparasites of leafhoppers from Southwestern China</article-title><source>Zookeys</source><day>25</day><month>04</month><year>2025</year><volume>1236</volume><fpage>85</fpage><lpage>101</lpage><pub-id pub-id-type="doi">10.3897/zookeys.1236.139274</pub-id></mixed-citation></tp:treatment-meta><tp:nomenclature><label>﻿</label><tp:taxon-name>
              <object-id xmlns:xlink="http://www.w3.org/1999/xlink" content-type="arpha" xlink:type="simple">A26E19A0-AF53-5C5F-961E-59122D327E44</object-id>
              <tp:taxon-name-part taxon-name-part-type="genus" reg="Abrolophus">Abrolophus</tp:taxon-name-part>
              <tp:taxon-name-part taxon-name-part-type="species" reg="quadrapexicis">quadrapexicis</tp:taxon-name-part>
            </tp:taxon-name><tp:taxon-authority>Xu &amp; Jin, 2022</tp:taxon-authority></tp:nomenclature><tp:treatment-sec sec-type="material" id="SECID0ENQAE"><title>Material examined.</title><p>China • one larva (2000–1600-GZ-yj); Guizhou Province, Fanjingshan National Nature Reserve; <named-content xmlns:xlink="http://www.w3.org/1999/xlink" content-type="dwc:verbatimCoordinates" xlink:type="simple"><named-content content-type="geo-json" specific-use="{&#34;type&#34;:&#34;Point&#34;,&#34;coordinates&#34;:[108.558333,27.990833]}" id="NCID0EWQAE" xlink:type="simple">27°59'27″N, 108°33'30″E</named-content></named-content>; 673 m; 30 Jun. 2023; Si-Yuan Xu leg.; on an unidentified <tp:taxon-name><tp:taxon-name-part taxon-name-part-type="family">Psyllidae</tp:taxon-name-part></tp:taxon-name> (<tp:taxon-name><tp:taxon-name-part taxon-name-part-type="order">Hemiptera</tp:taxon-name-part></tp:taxon-name>).</p></tp:treatment-sec><tp:treatment-sec sec-type="distribution" id="SECID0EFRAE"><title>Distribution.</title><p>Guizhou Province (new distribution), Shandong Province, Zhejiang Province.</p></tp:treatment-sec><tp:treatment-sec sec-type="notes" id="SECID0EKRAE"><title>Note.</title><p>This species was collected from plants without a host record in Zhejiang and Shandong (<xref ref-type="bibr" rid="B21">Xu et al. 2022b</xref>).</p></tp:treatment-sec><ref-list><ref id="B21"><mixed-citation xmlns:xlink="http://www.w3.org/1999/xlink" xlink:type="simple"><person-group><name name-style="western"><surname>Xu</surname><given-names>SY</given-names></name><name name-style="western"><surname>Yi</surname><given-names>TC</given-names></name><name name-style="western"><surname>Guo</surname><given-names>JJ</given-names></name><name name-style="western"><surname>Jin</surname><given-names>DC</given-names></name></person-group> (<year>2022b</year>) <article-title>Four new species of larval <italic><tp:taxon-name><tp:taxon-name-part taxon-name-part-type="genus">Charletonia</tp:taxon-name-part></tp:taxon-name></italic> and <italic><tp:taxon-name><tp:taxon-name-part taxon-name-part-type="genus">Leptus</tp:taxon-name-part></tp:taxon-name></italic> (<tp:taxon-name><tp:taxon-name-part taxon-name-part-type="subclass">Acari</tp:taxon-name-part></tp:taxon-name>: <tp:taxon-name><tp:taxon-name-part taxon-name-part-type="order">Trombidiformes</tp:taxon-name-part></tp:taxon-name>: <tp:taxon-name><tp:taxon-name-part taxon-name-part-type="family">Erythraeidae</tp:taxon-name-part></tp:taxon-name>), with a checklist of the two genera and their hosts from China.</article-title><source>Insects</source><volume>13</volume>(<issue>12</issue>): <fpage>1154</fpage>. <ext-link xlink:href="10.3390/insects13121154" ext-link-type="doi" xlink:type="simple">https://doi.org/10.3390/insects13121154</ext-link></mixed-citation></ref></ref-list></tp:taxon-treatment>
