# Supplementary material for: ﻿Two new species of larval Erythraeidae (Parasitengona) ectoparasites of leafhoppers from Southwestern China
Source: Zookeys. 2025 Apr 25;1236:85–101. doi: 10.3897/zookeys.1236.139274 (PMC12048815; doi:10.3897/zookeys.1236.139274)
Supplement: XML Treatment for Caeculisoma taianensis [file zookeys.1236.139274-treatment2.xml]

<!DOCTYPE tp:taxon-treatment
  PUBLIC "-//TaxonX//DTD Taxonomic Treatment Publishing DTD v0 20100105//EN" "tax-treatment-NSO.dtd">
<tp:taxon-treatment xmlns:tp="http://www.plazi.org/taxpub"><tp:treatment-meta><kwd-group><label>Taxon classification</label><kwd>
                <named-content content-type="kingdom">Animalia</named-content>
              </kwd><kwd>
                <named-content content-type="order">Trombidiformes</named-content>
              </kwd><kwd>
                <named-content content-type="family">Erythraeidae</named-content>
              </kwd></kwd-group><mixed-citation publication-type="journal"><person-group><name><surname>Jiang</surname><given-names>Yan</given-names></name><name><surname>Yi</surname><given-names>Tian-Ci</given-names></name><name><surname>Xu</surname><given-names>Si-Yuan</given-names></name><name><surname>Jin</surname><given-names>Dao-Chao</given-names></name></person-group><article-title>﻿Two new species of larval <tp:taxon-name><tp:taxon-name-part taxon-name-part-type="family">Erythraeidae</tp:taxon-name-part></tp:taxon-name> (<tp:taxon-name><tp:taxon-name-part taxon-name-part-type="clade">Parasitengona</tp:taxon-name-part></tp:taxon-name>) ectoparasites of leafhoppers from Southwestern China</article-title><source>Zookeys</source><day>25</day><month>04</month><year>2025</year><volume>1236</volume><fpage>85</fpage><lpage>101</lpage><pub-id pub-id-type="doi">10.3897/zookeys.1236.139274</pub-id></mixed-citation></tp:treatment-meta><tp:nomenclature><label>﻿</label><tp:taxon-name>
              <object-id xmlns:xlink="http://www.w3.org/1999/xlink" content-type="arpha" xlink:type="simple">F0A460C9-EA62-55AC-BE81-E3CE2C1A1F06</object-id>
              <tp:taxon-name-part taxon-name-part-type="genus" reg="Caeculisoma">Caeculisoma</tp:taxon-name-part>
              <tp:taxon-name-part taxon-name-part-type="species" reg="taianensis">taianensis</tp:taxon-name-part>
              <object-id xmlns:xlink="http://www.w3.org/1999/xlink" content-type="zoobank" xlink:type="simple">https://zoobank.org/F5C1A34A-2366-423A-B816-969D2202B854</object-id>
            </tp:taxon-name><tp:taxon-status xmlns:xlink="http://www.w3.org/1999/xlink" xlink:type="simple">sp. nov.</tp:taxon-status><xref ref-type="fig" rid="F1">Figs 1</xref><xref ref-type="fig" rid="F2">, 2</xref><xref ref-type="fig" rid="F3">, 3</xref><xref ref-type="fig" rid="F4">, 4</xref></tp:nomenclature><tp:treatment-sec sec-type="diagnosis" id="SECID0EDUAE"><title>Diagnosis (larva).</title><p>ASE nude and posterior to the level of ML, closer to ML than PL; PSE with barbs on the distal one-third; gnathosoma with two pairs of nude hypostomalae; ISD 56–63; Ti I 188–207; Ti III 264–287.</p></tp:treatment-sec><tp:treatment-sec sec-type="description" id="SECID0EIUAE"><title>Description.</title><p>Dorsum. Idiosoma lateral cuticle of holotype used for drawing broken slide preparation, almost oval, with 30 (fD = 28–30 in paratypes) barbed setae, a pair of setae located between scutum and eyes (Fig. <xref ref-type="fig" rid="F1">1A</xref>). Scutum outline pentagonal with rounded angles, length somewhat longer than width, anterior margin slightly concave, anterolateral and posterolateral margins slightly sinuous, posterior margin with small concavity between bases of PSE (Figs <xref ref-type="fig" rid="F1">1A</xref>, <xref ref-type="fig" rid="F2">2A</xref>, <xref ref-type="fig" rid="F3">3</xref>). Three pairs of normal setae (AL, ML and PL), and two pairs of sensilla (ASE and PSE) placed on scutum. AL, ML and PL completely barbed, ASE nude, PSE with fine barbs in distal about one-third. ASE placed between ML and PL, and closer to ML than PL, PSE near posterior margin of scutum. PSE much longer than ASE, ML slightly longer than AL and PL, AL slightly longer than PL, one paratype (c) AL equal to PL (Table <xref ref-type="table" rid="T2">2</xref>).</p><fig id="F1" position="float" orientation="portrait"><object-id xmlns:xlink="http://www.w3.org/1999/xlink" content-type="doi" xlink:type="simple">10.3897/zookeys.1236.139274.figure1</object-id><object-id xmlns:xlink="http://www.w3.org/1999/xlink" content-type="arpha" xlink:type="simple">5B59B2BD-91F6-5330-A400-5A998D45B630</object-id><label>Figure 1.</label><caption><p><italic><tp:taxon-name><tp:taxon-name-part taxon-name-part-type="genus" reg="Caeculisoma">Caeculisoma</tp:taxon-name-part><tp:taxon-name-part taxon-name-part-type="species" reg="taianensis">taianensis</tp:taxon-name-part></tp:taxon-name></italic> sp. nov., larva <bold>A</bold> dorsal view of idiosoma <bold>B</bold> ventral view of idiosoma <bold>C</bold> dorsal view of coxa I, showing supracoxal seta.</p></caption><graphic xmlns:xlink="http://www.w3.org/1999/xlink" xlink:href="zookeys-1236-085_article-139274__-g001.jpg" position="float" orientation="portrait" xlink:type="simple" id="oo_1316269.jpg"><uri content-type="original_file" xlink:type="simple">https://binary.pensoft.net/fig/1316269</uri></graphic></fig><fig id="F2" position="float" orientation="portrait"><object-id xmlns:xlink="http://www.w3.org/1999/xlink" content-type="doi" xlink:type="simple">10.3897/zookeys.1236.139274.figure2</object-id><object-id xmlns:xlink="http://www.w3.org/1999/xlink" content-type="arpha" xlink:type="simple">80E097CE-8E8E-54E6-A9DF-A97F54AF4B08</object-id><label>Figure 2.</label><caption><p><italic><tp:taxon-name><tp:taxon-name-part taxon-name-part-type="genus" reg="Caeculisoma">Caeculisoma</tp:taxon-name-part><tp:taxon-name-part taxon-name-part-type="species" reg="taianensis">taianensis</tp:taxon-name-part></tp:taxon-name></italic> sp. nov., larva <bold>A</bold> scutum <bold>B</bold> ventral view of gnathosoma <bold>C</bold> dorsal view of the cheliceral bases.</p></caption><graphic xmlns:xlink="http://www.w3.org/1999/xlink" xlink:href="zookeys-1236-085_article-139274__-g002.jpg" position="float" orientation="portrait" xlink:type="simple" id="oo_1316270.jpg"><uri content-type="original_file" xlink:type="simple">https://binary.pensoft.net/fig/1316270</uri></graphic></fig><fig id="F3" position="float" orientation="portrait"><object-id xmlns:xlink="http://www.w3.org/1999/xlink" content-type="doi" xlink:type="simple">10.3897/zookeys.1236.139274.figure3</object-id><object-id xmlns:xlink="http://www.w3.org/1999/xlink" content-type="arpha" xlink:type="simple">204315FC-402F-5C5C-A5F9-3A4E0C0D8C7E</object-id><label>Figure 3.</label><caption><p><italic><tp:taxon-name><tp:taxon-name-part taxon-name-part-type="genus" reg="Caeculisoma">Caeculisoma</tp:taxon-name-part><tp:taxon-name-part taxon-name-part-type="species" reg="taianensis">taianensis</tp:taxon-name-part></tp:taxon-name></italic> sp. nov., larva photograph. Scutum, showing the shape of scutum, ASE and PSE.</p></caption><graphic xmlns:xlink="http://www.w3.org/1999/xlink" xlink:href="zookeys-1236-085_article-139274__-g003.jpg" position="float" orientation="portrait" xlink:type="simple" id="oo_1316271.jpg"><uri content-type="original_file" xlink:type="simple">https://binary.pensoft.net/fig/1316271</uri></graphic></fig><table-wrap id="T2" position="float" orientation="portrait"><label>Table 2.</label><caption><p>Metric and some meristic data of <italic><tp:taxon-name><tp:taxon-name-part taxon-name-part-type="genus" reg="Caeculisoma">Caeculisoma</tp:taxon-name-part><tp:taxon-name-part taxon-name-part-type="species" reg="taianensis">taianensis</tp:taxon-name-part></tp:taxon-name></italic> sp. nov. (larvae, a–f = paratypes; a: 1088–0275-YN-yl, b: 1082–0271-YN-yl, c: 1083–0271-YN-yl, d: 1084–0271-YN-yl, e: 1085–0272-YN-yl, f: 1086–0273-YN-yl).</p></caption><table id="TID0EAXAG" rules="all"><tbody><tr><th rowspan="1" colspan="1">Character</th><th rowspan="1" colspan="1">Holotype</th><th rowspan="1" colspan="1">a</th><th rowspan="1" colspan="1">b</th><th rowspan="1" colspan="1">c</th><th rowspan="1" colspan="1">d</th><th rowspan="1" colspan="1">e</th><th rowspan="1" colspan="1">f</th><th rowspan="1" colspan="1">
                      <abbrev xmlns:xlink="http://www.w3.org/1999/xlink" xlink:title="standard deviations" id="ABBRID0ELZAE" xlink:type="simple">SD</abbrev>
                    </th><th rowspan="1" colspan="1">range</th></tr><tr><td rowspan="1" colspan="1">fD</td><td rowspan="1" colspan="1">30</td><td rowspan="1" colspan="1">28</td><td rowspan="1" colspan="1">30</td><td rowspan="1" colspan="1">30</td><td rowspan="1" colspan="1">28</td><td rowspan="1" colspan="1">30</td><td rowspan="1" colspan="1">28</td><td rowspan="1" colspan="1">0.99</td><td rowspan="1" colspan="1">28–30</td></tr><tr><td rowspan="1" colspan="1">fV</td><td rowspan="1" colspan="1">14</td><td rowspan="1" colspan="1">14</td><td rowspan="1" colspan="1">12</td><td rowspan="1" colspan="1">14</td><td rowspan="1" colspan="1">12</td><td rowspan="1" colspan="1">14</td><td rowspan="1" colspan="1">14</td><td rowspan="1" colspan="1">0.90</td><td rowspan="1" colspan="1">12–14</td></tr><tr><td rowspan="1" colspan="1">NDV</td><td rowspan="1" colspan="1">44</td><td rowspan="1" colspan="1">42</td><td rowspan="1" colspan="1">42</td><td rowspan="1" colspan="1">44</td><td rowspan="1" colspan="1">40</td><td rowspan="1" colspan="1">44</td><td rowspan="1" colspan="1">42</td><td rowspan="1" colspan="1">1.40</td><td rowspan="1" colspan="1">40–44</td></tr><tr><td rowspan="1" colspan="1">IL</td><td rowspan="1" colspan="1">999</td><td rowspan="1" colspan="1">689</td><td rowspan="1" colspan="1">1121</td><td rowspan="1" colspan="1">901</td><td rowspan="1" colspan="1">1069</td><td rowspan="1" colspan="1">1061</td><td rowspan="1" colspan="1">1543</td><td rowspan="1" colspan="1">240.10</td><td rowspan="1" colspan="1">689–1543</td></tr><tr><td rowspan="1" colspan="1">IW</td><td rowspan="1" colspan="1">843</td><td rowspan="1" colspan="1">415</td><td rowspan="1" colspan="1">840</td><td rowspan="1" colspan="1">608</td><td rowspan="1" colspan="1">720</td><td rowspan="1" colspan="1">678</td><td rowspan="1" colspan="1">1028</td><td rowspan="1" colspan="1">181.47</td><td rowspan="1" colspan="1">415–1028</td></tr><tr><td rowspan="1" colspan="1">DS</td><td rowspan="1" colspan="1">30–66</td><td rowspan="1" colspan="1">33–57</td><td rowspan="1" colspan="1">33–59</td><td rowspan="1" colspan="1">32–62</td><td rowspan="1" colspan="1">36–64</td><td rowspan="1" colspan="1">33–60</td><td rowspan="1" colspan="1">33–55</td><td rowspan="1" colspan="1">1.64–3.58</td><td rowspan="1" colspan="1">30–66</td></tr><tr><td rowspan="1" colspan="1">DS min.</td><td rowspan="1" colspan="1">30</td><td rowspan="1" colspan="1">33</td><td rowspan="1" colspan="1">33</td><td rowspan="1" colspan="1">32</td><td rowspan="1" colspan="1">36</td><td rowspan="1" colspan="1">33</td><td rowspan="1" colspan="1">33</td><td rowspan="1" colspan="1">1.64</td><td rowspan="1" colspan="1">30–36</td></tr><tr><td rowspan="1" colspan="1">DS max.</td><td rowspan="1" colspan="1">66</td><td rowspan="1" colspan="1">57</td><td rowspan="1" colspan="1">59</td><td rowspan="1" colspan="1">62</td><td rowspan="1" colspan="1">64</td><td rowspan="1" colspan="1">60</td><td rowspan="1" colspan="1">55</td><td rowspan="1" colspan="1">3.58</td><td rowspan="1" colspan="1">55–66</td></tr><tr><td rowspan="1" colspan="1">PDS</td><td rowspan="1" colspan="1">34–66</td><td rowspan="1" colspan="1">36–57</td><td rowspan="1" colspan="1">37–59</td><td rowspan="1" colspan="1">34–62</td><td rowspan="1" colspan="1">37–64</td><td rowspan="1" colspan="1">36–60</td><td rowspan="1" colspan="1">33–55</td><td rowspan="1" colspan="1">1.48–3.58</td><td rowspan="1" colspan="1">33–66</td></tr><tr><td rowspan="1" colspan="1">PDS min.</td><td rowspan="1" colspan="1">34</td><td rowspan="1" colspan="1">36</td><td rowspan="1" colspan="1">37</td><td rowspan="1" colspan="1">34</td><td rowspan="1" colspan="1">37</td><td rowspan="1" colspan="1">36</td><td rowspan="1" colspan="1">33</td><td rowspan="1" colspan="1">1.48</td><td rowspan="1" colspan="1">33–37</td></tr><tr><td rowspan="1" colspan="1">PDS max.</td><td rowspan="1" colspan="1">66</td><td rowspan="1" colspan="1">57</td><td rowspan="1" colspan="1">59</td><td rowspan="1" colspan="1">62</td><td rowspan="1" colspan="1">64</td><td rowspan="1" colspan="1">60</td><td rowspan="1" colspan="1">55</td><td rowspan="1" colspan="1">3.58</td><td rowspan="1" colspan="1">55–66</td></tr><tr><td rowspan="1" colspan="1">Oc</td><td rowspan="1" colspan="1">21</td><td rowspan="1" colspan="1">22</td><td rowspan="1" colspan="1">22</td><td rowspan="1" colspan="1">23</td><td rowspan="1" colspan="1">21</td><td rowspan="1" colspan="1">20</td><td rowspan="1" colspan="1">19</td><td rowspan="1" colspan="1">1.25</td><td rowspan="1" colspan="1">19–23</td></tr><tr><td rowspan="1" colspan="1">
                      <italic>1a</italic>
                    </td><td rowspan="1" colspan="1">35</td><td rowspan="1" colspan="1">30</td><td rowspan="1" colspan="1">32</td><td rowspan="1" colspan="1">27</td><td rowspan="1" colspan="1">21</td><td rowspan="1" colspan="1">25</td><td rowspan="1" colspan="1">24</td><td rowspan="1" colspan="1">4.53</td><td rowspan="1" colspan="1">21–35</td></tr><tr><td rowspan="1" colspan="1">
                      <italic>2a</italic>
                    </td><td rowspan="1" colspan="1">44</td><td rowspan="1" colspan="1">47</td><td rowspan="1" colspan="1">43</td><td rowspan="1" colspan="1">38</td><td rowspan="1" colspan="1">39</td><td rowspan="1" colspan="1">44</td><td rowspan="1" colspan="1">40</td><td rowspan="1" colspan="1">3.00</td><td rowspan="1" colspan="1">38–47</td></tr><tr><td rowspan="1" colspan="1">
                      <italic>3a</italic>
                    </td><td rowspan="1" colspan="1">38</td><td rowspan="1" colspan="1">36</td><td rowspan="1" colspan="1">38</td><td rowspan="1" colspan="1">32</td><td rowspan="1" colspan="1">34</td><td rowspan="1" colspan="1">35</td><td rowspan="1" colspan="1">33</td><td rowspan="1" colspan="1">2.17</td><td rowspan="1" colspan="1">32–38</td></tr><tr><td rowspan="1" colspan="1">
                      <italic>1b</italic>
                    </td><td rowspan="1" colspan="1">74</td><td rowspan="1" colspan="1">67</td><td rowspan="1" colspan="1">74</td><td rowspan="1" colspan="1">66</td><td rowspan="1" colspan="1">72</td><td rowspan="1" colspan="1">64</td><td rowspan="1" colspan="1">71</td><td rowspan="1" colspan="1">3.73</td><td rowspan="1" colspan="1">64–74</td></tr><tr><td rowspan="1" colspan="1">
                      <italic>2b<sub>1</sub></italic>
                    </td><td rowspan="1" colspan="1">47</td><td rowspan="1" colspan="1">49</td><td rowspan="1" colspan="1">43</td><td rowspan="1" colspan="1">44</td><td rowspan="1" colspan="1">47</td><td rowspan="1" colspan="1">48</td><td rowspan="1" colspan="1">40</td><td rowspan="1" colspan="1">2.97</td><td rowspan="1" colspan="1">40–49</td></tr><tr><td rowspan="1" colspan="1">
                      <italic>2b<sub>2</sub></italic>
                    </td><td rowspan="1" colspan="1">36</td><td rowspan="1" colspan="1">34</td><td rowspan="1" colspan="1">29</td><td rowspan="1" colspan="1">32</td><td rowspan="1" colspan="1">33</td><td rowspan="1" colspan="1">34</td><td rowspan="1" colspan="1">31</td><td rowspan="1" colspan="1">2.12</td><td rowspan="1" colspan="1">29–36</td></tr><tr><td rowspan="1" colspan="1">
                      <italic>3b<sub>1</sub></italic>
                    </td><td rowspan="1" colspan="1">48</td><td rowspan="1" colspan="1">44</td><td rowspan="1" colspan="1">46</td><td rowspan="1" colspan="1">44</td><td rowspan="1" colspan="1">46</td><td rowspan="1" colspan="1">46</td><td rowspan="1" colspan="1">40</td><td rowspan="1" colspan="1">2.36</td><td rowspan="1" colspan="1">40–48</td></tr><tr><td rowspan="1" colspan="1">
                      <italic>3b<sub>2</sub></italic>
                    </td><td rowspan="1" colspan="1">35</td><td rowspan="1" colspan="1">37</td><td rowspan="1" colspan="1">36</td><td rowspan="1" colspan="1">36</td><td rowspan="1" colspan="1">34</td><td rowspan="1" colspan="1">34</td><td rowspan="1" colspan="1">32</td><td rowspan="1" colspan="1">1.55</td><td rowspan="1" colspan="1">32–37</td></tr><tr><td rowspan="1" colspan="1">L</td><td rowspan="1" colspan="1">114</td><td rowspan="1" colspan="1">109</td><td rowspan="1" colspan="1">109</td><td rowspan="1" colspan="1">110</td><td rowspan="1" colspan="1">111</td><td rowspan="1" colspan="1">114</td><td rowspan="1" colspan="1">103</td><td rowspan="1" colspan="1">3.46</td><td rowspan="1" colspan="1">103–114</td></tr><tr><td rowspan="1" colspan="1">W</td><td rowspan="1" colspan="1">108</td><td rowspan="1" colspan="1">103</td><td rowspan="1" colspan="1">103</td><td rowspan="1" colspan="1">100</td><td rowspan="1" colspan="1">103</td><td rowspan="1" colspan="1">102</td><td rowspan="1" colspan="1">97</td><td rowspan="1" colspan="1">3.10</td><td rowspan="1" colspan="1">97–108</td></tr><tr><td rowspan="1" colspan="1">AW</td><td rowspan="1" colspan="1">57</td><td rowspan="1" colspan="1">60</td><td rowspan="1" colspan="1">57</td><td rowspan="1" colspan="1">53</td><td rowspan="1" colspan="1">55</td><td rowspan="1" colspan="1">61</td><td rowspan="1" colspan="1">56</td><td rowspan="1" colspan="1">2.56</td><td rowspan="1" colspan="1">53–61</td></tr><tr><td rowspan="1" colspan="1">MW</td><td rowspan="1" colspan="1">76</td><td rowspan="1" colspan="1">71</td><td rowspan="1" colspan="1">71</td><td rowspan="1" colspan="1">71</td><td rowspan="1" colspan="1">74</td><td rowspan="1" colspan="1">72</td><td rowspan="1" colspan="1">69</td><td rowspan="1" colspan="1">2.14</td><td rowspan="1" colspan="1">69–76</td></tr><tr><td rowspan="1" colspan="1">PW</td><td rowspan="1" colspan="1">85</td><td rowspan="1" colspan="1">78</td><td rowspan="1" colspan="1">79</td><td rowspan="1" colspan="1">77</td><td rowspan="1" colspan="1">79</td><td rowspan="1" colspan="1">80</td><td rowspan="1" colspan="1">76</td><td rowspan="1" colspan="1">2.70</td><td rowspan="1" colspan="1">76–85</td></tr><tr><td rowspan="1" colspan="1">MA</td><td rowspan="1" colspan="1">41</td><td rowspan="1" colspan="1">38</td><td rowspan="1" colspan="1">40</td><td rowspan="1" colspan="1">43</td><td rowspan="1" colspan="1">40</td><td rowspan="1" colspan="1">43</td><td rowspan="1" colspan="1">38</td><td rowspan="1" colspan="1">1.92</td><td rowspan="1" colspan="1">38–43</td></tr><tr><td rowspan="1" colspan="1">AA</td><td rowspan="1" colspan="1">13</td><td rowspan="1" colspan="1">12</td><td rowspan="1" colspan="1">12</td><td rowspan="1" colspan="1">13</td><td rowspan="1" colspan="1">12</td><td rowspan="1" colspan="1">13</td><td rowspan="1" colspan="1">11</td><td rowspan="1" colspan="1">0.70</td><td rowspan="1" colspan="1">11–13</td></tr><tr><td rowspan="1" colspan="1">SB</td><td rowspan="1" colspan="1">15</td><td rowspan="1" colspan="1">14</td><td rowspan="1" colspan="1">15</td><td rowspan="1" colspan="1">14</td><td rowspan="1" colspan="1">15</td><td rowspan="1" colspan="1">16</td><td rowspan="1" colspan="1">14</td><td rowspan="1" colspan="1">0.70</td><td rowspan="1" colspan="1">14–16</td></tr><tr><td rowspan="1" colspan="1">ISD</td><td rowspan="1" colspan="1">63</td><td rowspan="1" colspan="1">60</td><td rowspan="1" colspan="1">60</td><td rowspan="1" colspan="1">57</td><td rowspan="1" colspan="1">59</td><td rowspan="1" colspan="1">58</td><td rowspan="1" colspan="1">56</td><td rowspan="1" colspan="1">2.14</td><td rowspan="1" colspan="1">56–63</td></tr><tr><td rowspan="1" colspan="1">AP</td><td rowspan="1" colspan="1">56</td><td rowspan="1" colspan="1">52</td><td rowspan="1" colspan="1">54</td><td rowspan="1" colspan="1">55</td><td rowspan="1" colspan="1">54</td><td rowspan="1" colspan="1">53</td><td rowspan="1" colspan="1">54</td><td rowspan="1" colspan="1">1.20</td><td rowspan="1" colspan="1">52–56</td></tr><tr><td rowspan="1" colspan="1">AL</td><td rowspan="1" colspan="1">46</td><td rowspan="1" colspan="1">45</td><td rowspan="1" colspan="1">37</td><td rowspan="1" colspan="1">44</td><td rowspan="1" colspan="1">44</td><td rowspan="1" colspan="1">45</td><td rowspan="1" colspan="1">40</td><td rowspan="1" colspan="1">3.02</td><td rowspan="1" colspan="1">37–46</td></tr><tr><td rowspan="1" colspan="1">ML</td><td rowspan="1" colspan="1">50</td><td rowspan="1" colspan="1">50</td><td rowspan="1" colspan="1">49</td><td rowspan="1" colspan="1">48</td><td rowspan="1" colspan="1">46</td><td rowspan="1" colspan="1">51</td><td rowspan="1" colspan="1">47</td><td rowspan="1" colspan="1">1.67</td><td rowspan="1" colspan="1">46–51</td></tr><tr><td rowspan="1" colspan="1">PL</td><td rowspan="1" colspan="1">41</td><td rowspan="1" colspan="1">41</td><td rowspan="1" colspan="1">37</td><td rowspan="1" colspan="1">37</td><td rowspan="1" colspan="1">37</td><td rowspan="1" colspan="1">36</td><td rowspan="1" colspan="1">35</td><td rowspan="1" colspan="1">2.19</td><td rowspan="1" colspan="1">35–41</td></tr><tr><td rowspan="1" colspan="1">ASE</td><td rowspan="1" colspan="1">39</td><td rowspan="1" colspan="1">34</td><td rowspan="1" colspan="1">33</td><td rowspan="1" colspan="1">39</td><td rowspan="1" colspan="1">31</td><td rowspan="1" colspan="1">36</td><td rowspan="1" colspan="1">33</td><td rowspan="1" colspan="1">2.88</td><td rowspan="1" colspan="1">31–39</td></tr><tr><td rowspan="1" colspan="1">PSE</td><td rowspan="1" colspan="1">71</td><td rowspan="1" colspan="1">66</td><td rowspan="1" colspan="1">60</td><td rowspan="1" colspan="1">70</td><td rowspan="1" colspan="1">60</td><td rowspan="1" colspan="1">67</td><td rowspan="1" colspan="1">57</td><td rowspan="1" colspan="1">5.04</td><td rowspan="1" colspan="1">57–71</td></tr><tr><td rowspan="1" colspan="1">
                      <italic>as</italic>
                    </td><td rowspan="1" colspan="1">15</td><td rowspan="1" colspan="1">14</td><td rowspan="1" colspan="1">16</td><td rowspan="1" colspan="1">15</td><td rowspan="1" colspan="1">17</td><td rowspan="1" colspan="1">18</td><td rowspan="1" colspan="1">16</td><td rowspan="1" colspan="1">1.25</td><td rowspan="1" colspan="1">14–18</td></tr><tr><td rowspan="1" colspan="1">
                      <italic>bs</italic>
                    </td><td rowspan="1" colspan="1">34</td><td rowspan="1" colspan="1">27</td><td rowspan="1" colspan="1">30</td><td rowspan="1" colspan="1">36</td><td rowspan="1" colspan="1">35</td><td rowspan="1" colspan="1">33</td><td rowspan="1" colspan="1">34</td><td rowspan="1" colspan="1">2.91</td><td rowspan="1" colspan="1">27–36</td></tr><tr><td rowspan="1" colspan="1">
                      <italic>cs</italic>
                    </td><td rowspan="1" colspan="1">26</td><td rowspan="1" colspan="1">23</td><td rowspan="1" colspan="1">20</td><td rowspan="1" colspan="1">28</td><td rowspan="1" colspan="1">25</td><td rowspan="1" colspan="1">22</td><td rowspan="1" colspan="1">25</td><td rowspan="1" colspan="1">2.47</td><td rowspan="1" colspan="1">20–28</td></tr><tr><td rowspan="1" colspan="1">PaScFed</td><td rowspan="1" colspan="1">74</td><td rowspan="1" colspan="1">78</td><td rowspan="1" colspan="1">76</td><td rowspan="1" colspan="1">81</td><td rowspan="1" colspan="1">83</td><td rowspan="1" colspan="1">85</td><td rowspan="1" colspan="1">73</td><td rowspan="1" colspan="1">4.24</td><td rowspan="1" colspan="1">73–85</td></tr><tr><td rowspan="1" colspan="1">PaScGed</td><td rowspan="1" colspan="1">36</td><td rowspan="1" colspan="1">33</td><td rowspan="1" colspan="1">31</td><td rowspan="1" colspan="1">34</td><td rowspan="1" colspan="1">37</td><td rowspan="1" colspan="1">36</td><td rowspan="1" colspan="1">34</td><td rowspan="1" colspan="1">1.92</td><td rowspan="1" colspan="1">31–37</td></tr><tr><td rowspan="1" colspan="1">GL</td><td rowspan="1" colspan="1">136</td><td rowspan="1" colspan="1">141</td><td rowspan="1" colspan="1">132</td><td rowspan="1" colspan="1">135</td><td rowspan="1" colspan="1">136</td><td rowspan="1" colspan="1">140</td><td rowspan="1" colspan="1">138</td><td rowspan="1" colspan="1">2.85</td><td rowspan="1" colspan="1">132–141</td></tr><tr><td rowspan="1" colspan="1">Ta I (H)</td><td rowspan="1" colspan="1">22</td><td rowspan="1" colspan="1">19</td><td rowspan="1" colspan="1">22</td><td rowspan="1" colspan="1">20</td><td rowspan="1" colspan="1">18</td><td rowspan="1" colspan="1">18</td><td rowspan="1" colspan="1">15</td><td rowspan="1" colspan="1">2.29</td><td rowspan="1" colspan="1">15–22</td></tr><tr><td rowspan="1" colspan="1">Ta I (L)</td><td rowspan="1" colspan="1">152</td><td rowspan="1" colspan="1">153</td><td rowspan="1" colspan="1">160</td><td rowspan="1" colspan="1">159</td><td rowspan="1" colspan="1">152</td><td rowspan="1" colspan="1">160</td><td rowspan="1" colspan="1">157</td><td rowspan="1" colspan="1">3.44</td><td rowspan="1" colspan="1">152–160</td></tr><tr><td rowspan="1" colspan="1">Ti I</td><td rowspan="1" colspan="1">199</td><td rowspan="1" colspan="1">191</td><td rowspan="1" colspan="1">200</td><td rowspan="1" colspan="1">192</td><td rowspan="1" colspan="1">201</td><td rowspan="1" colspan="1">207</td><td rowspan="1" colspan="1">188</td><td rowspan="1" colspan="1">6.22</td><td rowspan="1" colspan="1">188–207</td></tr><tr><td rowspan="1" colspan="1">Ge I</td><td rowspan="1" colspan="1">162</td><td rowspan="1" colspan="1">155</td><td rowspan="1" colspan="1">166</td><td rowspan="1" colspan="1">151</td><td rowspan="1" colspan="1">151</td><td rowspan="1" colspan="1">162</td><td rowspan="1" colspan="1">152</td><td rowspan="1" colspan="1">5.76</td><td rowspan="1" colspan="1">151–166</td></tr><tr><td rowspan="1" colspan="1">TFe I</td><td rowspan="1" colspan="1">93</td><td rowspan="1" colspan="1">88</td><td rowspan="1" colspan="1">93</td><td rowspan="1" colspan="1">88</td><td rowspan="1" colspan="1">92</td><td rowspan="1" colspan="1">96</td><td rowspan="1" colspan="1">89</td><td rowspan="1" colspan="1">2.81</td><td rowspan="1" colspan="1">88–96</td></tr><tr><td rowspan="1" colspan="1">BFe I</td><td rowspan="1" colspan="1">105</td><td rowspan="1" colspan="1">96</td><td rowspan="1" colspan="1">100</td><td rowspan="1" colspan="1">94</td><td rowspan="1" colspan="1">97</td><td rowspan="1" colspan="1">101</td><td rowspan="1" colspan="1">95</td><td rowspan="1" colspan="1">3.61</td><td rowspan="1" colspan="1">94–105</td></tr><tr><td rowspan="1" colspan="1">Tr I</td><td rowspan="1" colspan="1">54</td><td rowspan="1" colspan="1">47</td><td rowspan="1" colspan="1">48</td><td rowspan="1" colspan="1">48</td><td rowspan="1" colspan="1">47</td><td rowspan="1" colspan="1">44</td><td rowspan="1" colspan="1">52</td><td rowspan="1" colspan="1">3.11</td><td rowspan="1" colspan="1">44–54</td></tr><tr><td rowspan="1" colspan="1">Cx I</td><td rowspan="1" colspan="1">56</td><td rowspan="1" colspan="1">51</td><td rowspan="1" colspan="1">57</td><td rowspan="1" colspan="1">58</td><td rowspan="1" colspan="1">63</td><td rowspan="1" colspan="1">64</td><td rowspan="1" colspan="1">62</td><td rowspan="1" colspan="1">4.27</td><td rowspan="1" colspan="1">51–64</td></tr><tr><td rowspan="1" colspan="1">Ta II (H)</td><td rowspan="1" colspan="1">18</td><td rowspan="1" colspan="1">20</td><td rowspan="1" colspan="1">19</td><td rowspan="1" colspan="1">21</td><td rowspan="1" colspan="1">22</td><td rowspan="1" colspan="1">17</td><td rowspan="1" colspan="1">17</td><td rowspan="1" colspan="1">1.81</td><td rowspan="1" colspan="1">17–22</td></tr><tr><td rowspan="1" colspan="1">Ta II (L)</td><td rowspan="1" colspan="1">157</td><td rowspan="1" colspan="1">153</td><td rowspan="1" colspan="1">158</td><td rowspan="1" colspan="1">154</td><td rowspan="1" colspan="1">157</td><td rowspan="1" colspan="1">159</td><td rowspan="1" colspan="1">161</td><td rowspan="1" colspan="1">2.56</td><td rowspan="1" colspan="1">153–161</td></tr><tr><td rowspan="1" colspan="1">Ti II</td><td rowspan="1" colspan="1">215</td><td rowspan="1" colspan="1">198</td><td rowspan="1" colspan="1">214</td><td rowspan="1" colspan="1">204</td><td rowspan="1" colspan="1">211</td><td rowspan="1" colspan="1">216</td><td rowspan="1" colspan="1">194</td><td rowspan="1" colspan="1">8.17</td><td rowspan="1" colspan="1">194–216</td></tr><tr><td rowspan="1" colspan="1">Ge II</td><td rowspan="1" colspan="1">161</td><td rowspan="1" colspan="1">150</td><td rowspan="1" colspan="1">161</td><td rowspan="1" colspan="1">154</td><td rowspan="1" colspan="1">157</td><td rowspan="1" colspan="1">163</td><td rowspan="1" colspan="1">148</td><td rowspan="1" colspan="1">5.39</td><td rowspan="1" colspan="1">148–163</td></tr><tr><td rowspan="1" colspan="1">TFe II</td><td rowspan="1" colspan="1">95</td><td rowspan="1" colspan="1">86</td><td rowspan="1" colspan="1">85</td><td rowspan="1" colspan="1">85</td><td rowspan="1" colspan="1">91</td><td rowspan="1" colspan="1">90</td><td rowspan="1" colspan="1">84</td><td rowspan="1" colspan="1">3.78</td><td rowspan="1" colspan="1">84–95</td></tr><tr><td rowspan="1" colspan="1">BFe II</td><td rowspan="1" colspan="1">95</td><td rowspan="1" colspan="1">93</td><td rowspan="1" colspan="1">96</td><td rowspan="1" colspan="1">96</td><td rowspan="1" colspan="1">96</td><td rowspan="1" colspan="1">102</td><td rowspan="1" colspan="1">91</td><td rowspan="1" colspan="1">3.16</td><td rowspan="1" colspan="1">91–102</td></tr><tr><td rowspan="1" colspan="1">Tr II</td><td rowspan="1" colspan="1">58</td><td rowspan="1" colspan="1">54</td><td rowspan="1" colspan="1">50</td><td rowspan="1" colspan="1">53</td><td rowspan="1" colspan="1">48</td><td rowspan="1" colspan="1">51</td><td rowspan="1" colspan="1">54</td><td rowspan="1" colspan="1">3.02</td><td rowspan="1" colspan="1">48–58</td></tr><tr><td rowspan="1" colspan="1">Cx II</td><td rowspan="1" colspan="1">61</td><td rowspan="1" colspan="1">66</td><td rowspan="1" colspan="1">69</td><td rowspan="1" colspan="1">67</td><td rowspan="1" colspan="1">68</td><td rowspan="1" colspan="1">74</td><td rowspan="1" colspan="1">75</td><td rowspan="1" colspan="1">4.44</td><td rowspan="1" colspan="1">61–75</td></tr><tr><td rowspan="1" colspan="1">Ta III (H)</td><td rowspan="1" colspan="1">15</td><td rowspan="1" colspan="1">19</td><td rowspan="1" colspan="1">14</td><td rowspan="1" colspan="1">13</td><td rowspan="1" colspan="1">14</td><td rowspan="1" colspan="1">18</td><td rowspan="1" colspan="1">14</td><td rowspan="1" colspan="1">2.12</td><td rowspan="1" colspan="1">13–19</td></tr><tr><td rowspan="1" colspan="1">Ta III (L)</td><td rowspan="1" colspan="1">170</td><td rowspan="1" colspan="1">167</td><td rowspan="1" colspan="1">170</td><td rowspan="1" colspan="1">165</td><td rowspan="1" colspan="1">171</td><td rowspan="1" colspan="1">169</td><td rowspan="1" colspan="1">176</td><td rowspan="1" colspan="1">3.19</td><td rowspan="1" colspan="1">165–176</td></tr><tr><td rowspan="1" colspan="1">Ti III</td><td rowspan="1" colspan="1">287</td><td rowspan="1" colspan="1">266</td><td rowspan="1" colspan="1">277</td><td rowspan="1" colspan="1">264</td><td rowspan="1" colspan="1">271</td><td rowspan="1" colspan="1">277</td><td rowspan="1" colspan="1">273</td><td rowspan="1" colspan="1">7.17</td><td rowspan="1" colspan="1">264–287</td></tr><tr><td rowspan="1" colspan="1">Ge III</td><td rowspan="1" colspan="1">161</td><td rowspan="1" colspan="1">153</td><td rowspan="1" colspan="1">164</td><td rowspan="1" colspan="1">153</td><td rowspan="1" colspan="1">156</td><td rowspan="1" colspan="1">166</td><td rowspan="1" colspan="1">156</td><td rowspan="1" colspan="1">4.87</td><td rowspan="1" colspan="1">153–166</td></tr><tr><td rowspan="1" colspan="1">TFe III</td><td rowspan="1" colspan="1">136</td><td rowspan="1" colspan="1">124</td><td rowspan="1" colspan="1">132</td><td rowspan="1" colspan="1">133</td><td rowspan="1" colspan="1">128</td><td rowspan="1" colspan="1">131</td><td rowspan="1" colspan="1">126</td><td rowspan="1" colspan="1">3.89</td><td rowspan="1" colspan="1">124–136</td></tr><tr><td rowspan="1" colspan="1">BFe III</td><td rowspan="1" colspan="1">124</td><td rowspan="1" colspan="1">119</td><td rowspan="1" colspan="1">121</td><td rowspan="1" colspan="1">120</td><td rowspan="1" colspan="1">119</td><td rowspan="1" colspan="1">128</td><td rowspan="1" colspan="1">118</td><td rowspan="1" colspan="1">3.28</td><td rowspan="1" colspan="1">118–128</td></tr><tr><td rowspan="1" colspan="1">Tr III</td><td rowspan="1" colspan="1">66</td><td rowspan="1" colspan="1">57</td><td rowspan="1" colspan="1">57</td><td rowspan="1" colspan="1">53</td><td rowspan="1" colspan="1">53</td><td rowspan="1" colspan="1">54</td><td rowspan="1" colspan="1">51</td><td rowspan="1" colspan="1">4.61</td><td rowspan="1" colspan="1">51–66</td></tr><tr><td rowspan="1" colspan="1">Cx III</td><td rowspan="1" colspan="1">66</td><td rowspan="1" colspan="1">66</td><td rowspan="1" colspan="1">67</td><td rowspan="1" colspan="1">71</td><td rowspan="1" colspan="1">72</td><td rowspan="1" colspan="1">78</td><td rowspan="1" colspan="1">66</td><td rowspan="1" colspan="1">4.20</td><td rowspan="1" colspan="1">66–78</td></tr><tr><td rowspan="1" colspan="1">Leg I</td><td rowspan="1" colspan="1">821</td><td rowspan="1" colspan="1">781</td><td rowspan="1" colspan="1">824</td><td rowspan="1" colspan="1">790</td><td rowspan="1" colspan="1">803</td><td rowspan="1" colspan="1">834</td><td rowspan="1" colspan="1">795</td><td rowspan="1" colspan="1">18.28</td><td rowspan="1" colspan="1">781–834</td></tr><tr><td rowspan="1" colspan="1">Leg II</td><td rowspan="1" colspan="1">842</td><td rowspan="1" colspan="1">800</td><td rowspan="1" colspan="1">833</td><td rowspan="1" colspan="1">813</td><td rowspan="1" colspan="1">828</td><td rowspan="1" colspan="1">855</td><td rowspan="1" colspan="1">807</td><td rowspan="1" colspan="1">18.34</td><td rowspan="1" colspan="1">800–855</td></tr><tr><td rowspan="1" colspan="1">Leg III</td><td rowspan="1" colspan="1">1010</td><td rowspan="1" colspan="1">952</td><td rowspan="1" colspan="1">988</td><td rowspan="1" colspan="1">959</td><td rowspan="1" colspan="1">970</td><td rowspan="1" colspan="1">1003</td><td rowspan="1" colspan="1">966</td><td rowspan="1" colspan="1">20.68</td><td rowspan="1" colspan="1">952–1010</td></tr><tr><td rowspan="1" colspan="1">IP</td><td rowspan="1" colspan="1">2673</td><td rowspan="1" colspan="1">2533</td><td rowspan="1" colspan="1">2645</td><td rowspan="1" colspan="1">2562</td><td rowspan="1" colspan="1">2601</td><td rowspan="1" colspan="1">2692</td><td rowspan="1" colspan="1">2568</td><td rowspan="1" colspan="1">56.05</td><td rowspan="1" colspan="1">2533–2692</td></tr></tbody></table></table-wrap><p>Venter. All ventral setae, including coxalae, barbed and with pointed ends (Fig. <xref ref-type="fig" rid="F1">1B</xref>). Three pairs of intercoxal setae (<italic>1a</italic>, <italic>2a</italic> and <italic>3a</italic>), <italic>2a</italic> longer than <italic>1a</italic> and <italic>3a</italic>, <italic>3a</italic> slightly longer than <italic>1a</italic> (Table <xref ref-type="table" rid="T2">2</xref>), 14 setae behind coxae III (fV = 12–14 in paratypes). Five pairs of coxalae (<italic>1b</italic>, <italic>2b<sub>1</sub></italic>, <italic>2b<sub>2</sub></italic>, <italic>3b<sub>1</sub></italic> and <italic>3b<sub>2</sub></italic>), <italic>1b</italic> much longer than the other coxalae, <italic>2b<sub>1</sub></italic> subequal <italic>3b<sub>1</sub></italic>, <italic>2b<sub>2</sub></italic> and <italic>3b<sub>2</sub></italic> subequal, <italic>2b<sub>1</sub></italic> and <italic>3b<sub>1</sub></italic> longer than <italic>2b<sub>2</sub></italic> and <italic>3b<sub>2</sub></italic>, respectively (Table <xref ref-type="table" rid="T2">2</xref>). Dorsum of coxa I with a peg-like supracoxal seta (<italic>elc</italic> I) (Fig. <xref ref-type="fig" rid="F1">1C</xref>).</p><p>Gnathosoma (Fig. <xref ref-type="fig" rid="F2">2B, C</xref>). Dorsal view of the cheliceral base punctated. One pair of galealae (<italic>cs</italic>) and two pairs of hypostomalae (<italic>as</italic> and <italic>bs</italic>) nude; <italic>bs</italic> longer than <italic>cs</italic> and much longer than <italic>as</italic> (Table <xref ref-type="table" rid="T2">2</xref>). Hypostomal lip with fimbriation. Palpfemur and palpgenu each with one barbed, pointed dorsal seta (PaScFed and PaScGed). Palptibia with three barbed setae, one on ventral surface, odontus bifid. Palptarsus with seven setae, five nude, one solenidion (ω) and one eupathidium (ζ). fPp = 0-B-B-3B<sub>2</sub>-5Nωζ. Palpal supracoxal seta (<italic>elcp</italic>) peg-like.</p><p>Legs (Figs <xref ref-type="fig" rid="F1">1B</xref>, <xref ref-type="fig" rid="F3">3</xref>). With seven segments (femora divided). IP = 2533–2692 (Holotype and six paratypes). Claws hook-like and posterior claw with few ciliations, and empodium claw-like. Normal setae on legs barbed and pointed. Leg setal formula: leg I: Cx—1n; Tr—1n; Bfe—4n; Tfe—5n; Ge—1σ, 1κ, 12n; Ti—2φ, 1κ, 1Cp, 18n; Ta—1ω, 1ε, 2ζ, 1Cp, 27n. leg II: Cx—2n; Tr—1n; Bfe—4n; Tfe—5n; Ge—1κ, 12n; Ti—2φ, 19n; Ta—1ω, 1ζ, 28n. leg III: Cx—2n; Tr—1n; Bfe—2n; Tfe—5n; Ge—12n; Ti—1φ, 19n; Ta—1ζ, 28n. The morphometric data of the legs is listed in Table <xref ref-type="table" rid="T2">2</xref>.</p></tp:treatment-sec><tp:treatment-sec sec-type="etymology" id="SECID0EYBAI"><title>Etymology.</title><p>The new species’ name is derived from Taian Town, where the holotype and paratype were collected.</p></tp:treatment-sec><tp:treatment-sec sec-type="material" id="SECID0E4BAI"><title>Material examined.</title><p><bold><italic>Holotype</italic>.</bold> China • a larva (1087–0275-YN-yl); Yunnan Province, Yulong County, Taian Town; <named-content xmlns:xlink="http://www.w3.org/1999/xlink" content-type="dwc:verbatimCoordinates" xlink:type="simple"><named-content content-type="geo-json" specific-use="{&#34;type&#34;:&#34;Point&#34;,&#34;coordinates&#34;:[100.035833,26.618889]}" id="NCID0ELCAI" xlink:type="simple">26°37'8"N, 100°02'9"E</named-content></named-content>; 2502 m; 8 Aug. 2021; Yan Jiang leg.; from <italic><tp:taxon-name><tp:taxon-name-part taxon-name-part-type="genus" reg="Atkinsoniella">Atkinsoniella</tp:taxon-name-part></tp:taxon-name></italic> sp. (<tp:taxon-name><tp:taxon-name-part taxon-name-part-type="order">Hemiptera</tp:taxon-name-part></tp:taxon-name>, <tp:taxon-name><tp:taxon-name-part taxon-name-part-type="family">Cicadellidae</tp:taxon-name-part></tp:taxon-name>). <bold><italic>Paratypes</italic></bold> China • one larva (1088–0275-YN-yl), same data as the holotype. China • three larvae (1082–0271-YN-yl, 1083–0271-YN-yl, 1084–0271-YN-yl); Yunnan Province, Yulong County, Taian Town; <named-content xmlns:xlink="http://www.w3.org/1999/xlink" content-type="dwc:verbatimCoordinates" xlink:type="simple"><named-content content-type="geo-json" specific-use="{&#34;type&#34;:&#34;Point&#34;,&#34;coordinates&#34;:[100.035833,26.618889]}" id="NCID0EHDAI" xlink:type="simple">26°37'8"N, 100°02'9"E</named-content></named-content>; 2502 m; 8 Aug. 2021; Yan Jiang leg.; from unidentified <italic><tp:taxon-name><tp:taxon-name-part taxon-name-part-type="genus" reg="Atkinsoniella">Atkinsoniella</tp:taxon-name-part></tp:taxon-name></italic> (<tp:taxon-name><tp:taxon-name-part taxon-name-part-type="order">Hemiptera</tp:taxon-name-part></tp:taxon-name>: <tp:taxon-name><tp:taxon-name-part taxon-name-part-type="family">Cicadellidae</tp:taxon-name-part></tp:taxon-name>). China • one larva (1085–0272-YN-yl); Yunnan Province, Yulong County, Taian Town; <named-content xmlns:xlink="http://www.w3.org/1999/xlink" content-type="dwc:verbatimCoordinates" xlink:type="simple"><named-content content-type="geo-json" specific-use="{&#34;type&#34;:&#34;Point&#34;,&#34;coordinates&#34;:[100.035833,26.618889]}" id="NCID0EAEAI" xlink:type="simple">26°37'8"N, 100°02'9"E</named-content></named-content>; 2502 m; 8 Aug. 2021; Yan Jiang leg.; from an unknown nymph of <tp:taxon-name><tp:taxon-name-part taxon-name-part-type="family">Cicadellidae</tp:taxon-name-part></tp:taxon-name>. China • one larva (1086–0273-YN-yl); Yunnan Province, Yulong County, Taian Town; <named-content xmlns:xlink="http://www.w3.org/1999/xlink" content-type="dwc:verbatimCoordinates" xlink:type="simple"><named-content content-type="geo-json" specific-use="{&#34;type&#34;:&#34;Point&#34;,&#34;coordinates&#34;:[100.035833,26.618889]}" id="NCID0ENEAI" xlink:type="simple">26°37'8"N, 100°02'9"E</named-content></named-content>; 2502 m; 8 Aug. 2021; Yan Jiang leg.; from an unidentified nymph of <tp:taxon-name><tp:taxon-name-part taxon-name-part-type="family">Cicadellidae</tp:taxon-name-part></tp:taxon-name>.</p><p>The holotype and paratypes are deposited in the Institute of Entomology, Guizhou University, Guiyang, China (<abbrev xmlns:xlink="http://www.w3.org/1999/xlink" content-type="institution" xlink:title="Institute of Entomology, Guizhou University, Guiyang, China" id="ABBRID0EZEAI" xlink:type="simple">GUGC</abbrev>).</p></tp:treatment-sec><tp:treatment-sec sec-type="remarks" id="SECID0E5EAI"><title>Remarks.</title><p>Based on the description of larvae, the genus <italic><tp:taxon-name><tp:taxon-name-part taxon-name-part-type="genus" reg="Caeculisoma">Caeculisoma</tp:taxon-name-part></tp:taxon-name></italic> includes 13 species so far; of them, four species are from Australia and four from China, two species are from Brazil, while the remaining three species are found in Iran, the Republic of South Africa and New Zealand, respectively (<xref ref-type="bibr" rid="B5">Mąkol and Wohltmann 2012</xref>; <xref ref-type="bibr" rid="B18">Xu et al. 2020</xref>; <xref ref-type="bibr" rid="B4">Kohansal et al. 2024</xref>; <xref ref-type="bibr" rid="B6">Noei et al. 2024</xref>).</p><p>Similar species to <italic><tp:taxon-name><tp:taxon-name-part taxon-name-part-type="genus" reg="Caeculisoma">C.</tp:taxon-name-part><tp:taxon-name-part taxon-name-part-type="species" reg="taianensis">taianensis</tp:taxon-name-part></tp:taxon-name></italic> sp. nov. are currently known as <italic><tp:taxon-name><tp:taxon-name-part taxon-name-part-type="genus" reg="Caeculisoma">C.</tp:taxon-name-part><tp:taxon-name-part taxon-name-part-type="species" reg="darwiniense">darwiniense</tp:taxon-name-part></tp:taxon-name></italic> Southcott, 1961, <italic><tp:taxon-name><tp:taxon-name-part taxon-name-part-type="genus" reg="Caeculisoma">C.</tp:taxon-name-part><tp:taxon-name-part taxon-name-part-type="species" reg="mouldsi">mouldsi</tp:taxon-name-part></tp:taxon-name></italic> Southcott, 1988, <italic><tp:taxon-name><tp:taxon-name-part taxon-name-part-type="genus" reg="Caeculisoma">C.</tp:taxon-name-part><tp:taxon-name-part taxon-name-part-type="species" reg="pouyani">pouyani</tp:taxon-name-part></tp:taxon-name></italic> Noei &amp; Kohansal, 2024 and <italic><tp:taxon-name><tp:taxon-name-part taxon-name-part-type="genus" reg="Caeculisoma">C.</tp:taxon-name-part><tp:taxon-name-part taxon-name-part-type="species" reg="sparnoni">sparnoni</tp:taxon-name-part></tp:taxon-name></italic> Southcott, 1972 based on the key to species of <italic><tp:taxon-name><tp:taxon-name-part taxon-name-part-type="genus" reg="Caeculisoma">Caeculisoma</tp:taxon-name-part></tp:taxon-name></italic> in <xref ref-type="bibr" rid="B4">Kohansal et al. (2024)</xref>.</p><p>The new species differs from <italic><tp:taxon-name><tp:taxon-name-part taxon-name-part-type="genus" reg="Caeculisoma">C.</tp:taxon-name-part><tp:taxon-name-part taxon-name-part-type="species" reg="darwiniense">darwiniense</tp:taxon-name-part></tp:taxon-name></italic> by the shape of ASE (nude vs barbed), posterior hypostomalae (<italic>bs</italic>) (nude vs barbed), galealae (<italic>cs</italic>) (nude vs barbed), the number of normal setae on fn Ge I–III (12-12-12 vs 11-12-13), the number of normal setae on fn Ti I–III (18-19-19 vs 17-18-20), longer L (103–114 vs 87–88), Ti I (188–207 vs 102), and Ti III (264–287 vs 143); differs from <italic><tp:taxon-name><tp:taxon-name-part taxon-name-part-type="genus" reg="Caeculisoma">C.</tp:taxon-name-part><tp:taxon-name-part taxon-name-part-type="species" reg="mouldsi">mouldsi</tp:taxon-name-part></tp:taxon-name></italic> by the shape of ASE (nude vs barbed), shape of posterior hypostomalae (nude vs barbed), gnathosoma with two pairs hypostomalae (vs one pair hypostomalae), the number of normal setae on fn Ge I–III (12-12-12 vs 12-11-12), the number of normal setae on fn Ti I–III (18-19-19 vs 18-19-18), longer <italic>1b</italic> (64–74 vs 37–58), PaScFed (73–85 vs 42), leg II (800–855 vs 750), leg III (952–1010 vs 915), IP (2533–2692 vs 2455); differs from <italic><tp:taxon-name><tp:taxon-name-part taxon-name-part-type="genus" reg="Caeculisoma">C.</tp:taxon-name-part><tp:taxon-name-part taxon-name-part-type="species" reg="pouyani">pouyani</tp:taxon-name-part></tp:taxon-name></italic> by the shape of ASE (nude vs barbed), galealae (nude vs barbed), hypostomalae (nude vs barbed), palp tarsus with five nude normal setae (vs with five barbed normal setae), longer W (97–108 vs 75–87), <italic>1b</italic> (64–74 vs 40–46), Ti I (188–207 vs 85–95), Ti II (194–216 vs 85–92), Ti III (264–287 vs 115–130), IP (2533–2692 vs 1360–1505) and differs from <italic><tp:taxon-name><tp:taxon-name-part taxon-name-part-type="genus" reg="Caeculisoma">C.</tp:taxon-name-part><tp:taxon-name-part taxon-name-part-type="species" reg="sparnoni">sparnoni</tp:taxon-name-part></tp:taxon-name></italic> by shape of ASE (nude vs barbed), cheliceral bases without striations (vs with lengthwise striations), longer L (103–114 vs 83), W (97–108 vs 85), <italic>1b</italic> (64–74 vs 28), Ta I (150–160 vs 77), Ti I (188–207 vs 83), Ta III (165–176 vs 79), Ti III (264–287 vs 100), IP (2533–2692 vs 1220).</p><p>The differences between the new species and the four present species of <italic><tp:taxon-name><tp:taxon-name-part taxon-name-part-type="genus" reg="Caeculisoma">Caeculisoma</tp:taxon-name-part></tp:taxon-name></italic> found in China are as follows: <italic><tp:taxon-name><tp:taxon-name-part taxon-name-part-type="genus" reg="Caeculisoma">C.</tp:taxon-name-part><tp:taxon-name-part taxon-name-part-type="species" reg="taianensis">taianensis</tp:taxon-name-part></tp:taxon-name></italic> sp. nov. differs from <italic><tp:taxon-name><tp:taxon-name-part taxon-name-part-type="genus" reg="Caeculisoma">C.</tp:taxon-name-part><tp:taxon-name-part taxon-name-part-type="species" reg="allopenlineatus">allopenlineatus</tp:taxon-name-part></tp:taxon-name></italic> by the positions of ASE (ASE closer to ML than PL vs ASE closer to PL than ML), shape of scutum (pentagonal vs oval), ASE (nude vs barbed), the longer Ti I (188–207 vs 164–170), Ti II (194–216 vs 151–161), Ti III (264–287 vs 227–239), IP (2533–2692 vs 2061–2115), the shorter ML (46–51 vs 114–120); differs from <italic><tp:taxon-name><tp:taxon-name-part taxon-name-part-type="genus" reg="Caeculisoma">C.</tp:taxon-name-part><tp:taxon-name-part taxon-name-part-type="species" reg="hunanica">hunanica</tp:taxon-name-part></tp:taxon-name></italic> by the number of solenidia on Ti II (2 vs 1), the number of normal setae on TFe III (5 vs 4), the number of normal setae on fn Ti I–III (18-19-19 vs 16-16-18), longer leg I (781–834 vs 655), leg II (800–855 vs 621), leg III (952–1010 vs 728), IP (2533–2692 vs 2004); differs from <italic><tp:taxon-name><tp:taxon-name-part taxon-name-part-type="genus" reg="Caeculisoma">C.</tp:taxon-name-part><tp:taxon-name-part taxon-name-part-type="species" reg="penlineatus">penlineatus</tp:taxon-name-part></tp:taxon-name></italic> by ASE base location (closer to ML than PL vs in line with the level of PL), BFe I and II with four barbed setae (vs with three barbed setae and one nude seta), palptarsus with one eupathidium (vs with two eupathidia), longer Ti I (188–207 vs 143–167), Ti II (194–216 vs 150–179), Ti III (264–287 vs 213–239), leg I (781–834 vs 627–709), leg II (800–855 vs 645–724), leg III (952–1010 vs 768–878), IP (2533–2692 vs 2060–2298), data based on <xref ref-type="bibr" rid="B17">Xu et al. (2019b</xref>, <xref ref-type="bibr" rid="B18">2020</xref>) and differs from <italic><tp:taxon-name><tp:taxon-name-part taxon-name-part-type="genus" reg="Caeculisoma">C.</tp:taxon-name-part><tp:taxon-name-part taxon-name-part-type="species" reg="semispinus">semispinus</tp:taxon-name-part></tp:taxon-name></italic> by the shape of ASE (nude vs with barbs on distal halves), palptibia with three barbed setae (vs with one barbed seta and two nude setae), palptarsus with five nude setae (vs with two barbed setae and three nude setae), longer L (103–114 vs 78–84), W (97–108 vs 71–80), ISD (56–63 vs 41–44), Ti I (188–207 vs 149–163), Ti III (264–287 vs 213–227), IP (2533–2692 vs 2041–2100).</p><fig id="F4" position="float" orientation="portrait"><object-id xmlns:xlink="http://www.w3.org/1999/xlink" content-type="doi" xlink:type="simple">10.3897/zookeys.1236.139274.figure4</object-id><object-id xmlns:xlink="http://www.w3.org/1999/xlink" content-type="arpha" xlink:type="simple">FBE84D23-B1AF-5018-9758-2E8B2FC5B83D</object-id><label>Figure 4.</label><caption><p><italic><tp:taxon-name><tp:taxon-name-part taxon-name-part-type="genus" reg="Caeculisoma">Caeculisoma</tp:taxon-name-part><tp:taxon-name-part taxon-name-part-type="species" reg="taianensis">taianensis</tp:taxon-name-part></tp:taxon-name></italic> sp. nov., larva. Leg I <bold>A</bold> trochanter—genu <bold>B</bold> tibia—tarsus; leg II <bold>C</bold> trochanter—genu <bold>D</bold> tibia—tarsus; leg III <bold>E</bold> trochanter—genu <bold>F</bold> tibia—tarsus.</p></caption><graphic xmlns:xlink="http://www.w3.org/1999/xlink" xlink:href="zookeys-1236-085_article-139274__-g004.jpg" position="float" orientation="portrait" xlink:type="simple" id="oo_1316272.jpg"><uri content-type="original_file" xlink:type="simple">https://binary.pensoft.net/fig/1316272</uri></graphic></fig></tp:treatment-sec><ref-list><ref id="B5"><mixed-citation xmlns:xlink="http://www.w3.org/1999/xlink" xlink:type="simple"><person-group><name name-style="western"><surname>Mąkol</surname><given-names>J</given-names></name><name name-style="western"><surname>Wohltmann</surname><given-names>A</given-names></name></person-group> (<year>2012</year>) <article-title>An annotated checklist of terrestrial <tp:taxon-name><tp:taxon-name-part taxon-name-part-type="clade">Parasitengona</tp:taxon-name-part></tp:taxon-name> (<tp:taxon-name><tp:taxon-name-part taxon-name-part-type="superorder">Actinotrichida</tp:taxon-name-part></tp:taxon-name>: <tp:taxon-name><tp:taxon-name-part taxon-name-part-type="order">Prostigmata</tp:taxon-name-part></tp:taxon-name>) of the world, excluding <tp:taxon-name><tp:taxon-name-part taxon-name-part-type="family">Trombiculidae</tp:taxon-name-part></tp:taxon-name> and <tp:taxon-name><tp:taxon-name-part taxon-name-part-type="family">Walchiidae</tp:taxon-name-part></tp:taxon-name>.</article-title><source>Annales Zoologici</source><volume>62</volume>(<issue>3</issue>): <fpage>359</fpage>–<lpage>562</lpage>. <ext-link xlink:href="10.3161/000345412X656671" ext-link-type="doi" xlink:type="simple">https://doi.org/10.3161/000345412X656671</ext-link></mixed-citation></ref><ref id="B18"><mixed-citation xmlns:xlink="http://www.w3.org/1999/xlink" xlink:type="simple"><person-group><name name-style="western"><surname>Xu</surname><given-names>SY</given-names></name><name name-style="western"><surname>Yi</surname><given-names>TC</given-names></name><name name-style="western"><surname>Guo</surname><given-names>JJ</given-names></name><name name-style="western"><surname>Jin</surname><given-names>DC</given-names></name></person-group> (<year>2020</year>) <article-title>Four new species of larval <tp:taxon-name><tp:taxon-name-part taxon-name-part-type="subfamily">Callidosomatinae</tp:taxon-name-part></tp:taxon-name> (<tp:taxon-name><tp:taxon-name-part taxon-name-part-type="subclass">Acari</tp:taxon-name-part></tp:taxon-name>: <tp:taxon-name><tp:taxon-name-part taxon-name-part-type="order">Prostigmata</tp:taxon-name-part></tp:taxon-name>: <tp:taxon-name><tp:taxon-name-part taxon-name-part-type="family">Erythraeidae</tp:taxon-name-part></tp:taxon-name>) and a newly recorded genus <italic><tp:taxon-name><tp:taxon-name-part taxon-name-part-type="genus">Iguatonia</tp:taxon-name-part></tp:taxon-name></italic> from China with notes on generic concept.</article-title><source>Systematic and Applied Acarology</source><volume>25</volume>(<issue>2</issue>): <fpage>285</fpage>–<lpage>326</lpage>. <ext-link xlink:href="10.11158/saa.25.2.9" ext-link-type="doi" xlink:type="simple">https://doi.org/10.11158/saa.25.2.9</ext-link></mixed-citation></ref><ref id="B4"><mixed-citation xmlns:xlink="http://www.w3.org/1999/xlink" xlink:type="simple"><person-group><name name-style="western"><surname>Kohansal</surname><given-names>M</given-names></name><name name-style="western"><surname>Noei</surname><given-names>J</given-names></name><name name-style="western"><surname>Ramroodi</surname><given-names>S</given-names></name><name name-style="western"><surname>Rakhshani</surname><given-names>E</given-names></name></person-group> (<year>2024</year>) <article-title>First record of larval <italic><tp:taxon-name><tp:taxon-name-part taxon-name-part-type="genus">Caeculisoma</tp:taxon-name-part></tp:taxon-name></italic> (<tp:taxon-name><tp:taxon-name-part taxon-name-part-type="subclass">Acari</tp:taxon-name-part></tp:taxon-name>: <tp:taxon-name><tp:taxon-name-part taxon-name-part-type="family">Erythraeidae</tp:taxon-name-part></tp:taxon-name>) from Iran with description a new species.</article-title><source>Acarologia</source><volume>64</volume>(<issue>4</issue>): <fpage>1182</fpage>–<lpage>1190</lpage>. <ext-link xlink:href="10.24349/j8kk-8r4k" ext-link-type="doi" xlink:type="simple">https://doi.org/10.24349/j8kk-8r4k</ext-link></mixed-citation></ref><ref id="B6"><mixed-citation xmlns:xlink="http://www.w3.org/1999/xlink" xlink:type="simple"><person-group><name name-style="western"><surname>Noei</surname><given-names>J</given-names></name><name name-style="western"><surname>Šundić</surname><given-names>M</given-names></name><name name-style="western"><surname>Bernardi</surname><given-names>LFO</given-names></name></person-group> (<year>2024</year>) <article-title>A new species of larval <italic><tp:taxon-name><tp:taxon-name-part taxon-name-part-type="genus">Caeculisoma</tp:taxon-name-part></tp:taxon-name></italic> (<tp:taxon-name><tp:taxon-name-part taxon-name-part-type="order">Trombidiformes</tp:taxon-name-part></tp:taxon-name>: <tp:taxon-name><tp:taxon-name-part taxon-name-part-type="family">Erythraeidae</tp:taxon-name-part></tp:taxon-name>) from Brazil with a key to species.</article-title><source>Systematic and Applied Acarology</source><volume>29</volume>(<issue>10</issue>): <fpage>1437</fpage>–<lpage>1448</lpage>. <ext-link xlink:href="10.11158/saa.29.10.10" ext-link-type="doi" xlink:type="simple">https://doi.org/10.11158/saa.29.10.10</ext-link></mixed-citation></ref><ref id="B17"><mixed-citation xmlns:xlink="http://www.w3.org/1999/xlink" xlink:type="simple"><person-group><name name-style="western"><surname>Xu</surname><given-names>SY</given-names></name><name name-style="western"><surname>Yi</surname><given-names>TC</given-names></name><name name-style="western"><surname>Guo</surname><given-names>JJ</given-names></name><name name-style="western"><surname>Jin</surname><given-names>DC</given-names></name></person-group> (<year>2019b</year>) <article-title>A new species of larval <italic><tp:taxon-name><tp:taxon-name-part taxon-name-part-type="genus">Caeculisoma</tp:taxon-name-part></tp:taxon-name></italic> (<tp:taxon-name><tp:taxon-name-part taxon-name-part-type="subclass">Acari</tp:taxon-name-part></tp:taxon-name>: <tp:taxon-name><tp:taxon-name-part taxon-name-part-type="family">Erythraeidae</tp:taxon-name-part></tp:taxon-name>) parasitic on cicadas from China with detailed comparison of all larval members in the genus.</article-title><source>Systematic and Applied Acarology</source><volume>24</volume>(<issue>4</issue>): <fpage>560</fpage>–<lpage>571</lpage>. <ext-link xlink:href="10.11158/saa.24.4.3" ext-link-type="doi" xlink:type="simple">https://doi.org/10.11158/saa.24.4.3</ext-link></mixed-citation></ref></ref-list></tp:taxon-treatment>
