# Supplementary material for: ﻿Two new species of larval Erythraeidae (Parasitengona) ectoparasites of leafhoppers from Southwestern China
Source: Zookeys. 2025 Apr 25;1236:85–101. doi: 10.3897/zookeys.1236.139274 (PMC12048815; doi:10.3897/zookeys.1236.139274)
Supplement: XML Treatment for Iguatonia barboproxima [file zookeys.1236.139274-treatment3.xml]

<!DOCTYPE tp:taxon-treatment
  PUBLIC "-//TaxonX//DTD Taxonomic Treatment Publishing DTD v0 20100105//EN" "tax-treatment-NSO.dtd">
<tp:taxon-treatment xmlns:tp="http://www.plazi.org/taxpub"><tp:treatment-meta><kwd-group><label>Taxon classification</label><kwd>
                <named-content content-type="kingdom">Animalia</named-content>
              </kwd><kwd>
                <named-content content-type="order">Trombidiformes</named-content>
              </kwd><kwd>
                <named-content content-type="family">Erythraeidae</named-content>
              </kwd></kwd-group><mixed-citation publication-type="journal"><person-group><name><surname>Jiang</surname><given-names>Yan</given-names></name><name><surname>Yi</surname><given-names>Tian-Ci</given-names></name><name><surname>Xu</surname><given-names>Si-Yuan</given-names></name><name><surname>Jin</surname><given-names>Dao-Chao</given-names></name></person-group><article-title>﻿Two new species of larval <tp:taxon-name><tp:taxon-name-part taxon-name-part-type="family">Erythraeidae</tp:taxon-name-part></tp:taxon-name> (<tp:taxon-name><tp:taxon-name-part taxon-name-part-type="clade">Parasitengona</tp:taxon-name-part></tp:taxon-name>) ectoparasites of leafhoppers from Southwestern China</article-title><source>Zookeys</source><day>25</day><month>04</month><year>2025</year><volume>1236</volume><fpage>85</fpage><lpage>101</lpage><pub-id pub-id-type="doi">10.3897/zookeys.1236.139274</pub-id></mixed-citation></tp:treatment-meta><tp:nomenclature><label>﻿</label><tp:taxon-name>
              <object-id xmlns:xlink="http://www.w3.org/1999/xlink" content-type="arpha" xlink:type="simple">BB63528E-EA2F-5BBD-B8AD-E7FFC9B27022</object-id>
              <tp:taxon-name-part taxon-name-part-type="genus" reg="Iguatonia">Iguatonia</tp:taxon-name-part>
              <tp:taxon-name-part taxon-name-part-type="species" reg="barboproxima">barboproxima</tp:taxon-name-part>
              <object-id xmlns:xlink="http://www.w3.org/1999/xlink" content-type="zoobank" xlink:type="simple">https://zoobank.org/B7AA6D5B-ADD7-4F98-9245-1789A345EFD3</object-id>
            </tp:taxon-name><tp:taxon-status xmlns:xlink="http://www.w3.org/1999/xlink" xlink:type="simple">sp. nov.</tp:taxon-status><xref ref-type="fig" rid="F5">Figs 5</xref><xref ref-type="fig" rid="F6">, 6</xref><xref ref-type="fig" rid="F7">, 7</xref><xref ref-type="fig" rid="F8">, 8</xref></tp:nomenclature><tp:treatment-sec sec-type="diagnosis" id="SECID0EIPAI"><title>Diagnosis (larva).</title><p>ASE and PL located in posterior half of scutum; ASE and PSE with fine barbs on distal halves; two pairs hypostomalae barbed; ISD 30–42.</p></tp:treatment-sec><tp:treatment-sec sec-type="description" id="SECID0ENPAI"><title>Description.</title><p>Idiosoma almost oval, with 32 (fD = 32–34 in paratypes) barbed setae, a pair of setae located between scutum and eyes at level with PSE bases (Fig. <xref ref-type="fig" rid="F5">5A</xref>). Scutum about trapezoid outline with rounded angles, wider than long, anterior margin concave, lateral margins arcuate obviously, posterior margin convex in median and with small concave between bases of PSE (Figs <xref ref-type="fig" rid="F6">6A</xref>, <xref ref-type="fig" rid="F7">7</xref>). Scutum with three pairs of normal setae (AL, ML and PL) and two pairs of sensilla (ASE and PSE). AL, ML and PL completely barbed, AL slightly shorter than PL, and ML longer than both, PW &gt; MW &gt; AW (Table <xref ref-type="table" rid="T3">3</xref>). ASE and PSE with setules in distal half, ASE bases posterior to PL bases, PL placed in posterior half of scutum, PSE near posterior border of scutum and longer than ASE (Fig. <xref ref-type="fig" rid="F6">6A</xref>, <xref ref-type="fig" rid="F7">7</xref>).</p><fig id="F5" position="float" orientation="portrait"><object-id xmlns:xlink="http://www.w3.org/1999/xlink" content-type="doi" xlink:type="simple">10.3897/zookeys.1236.139274.figure5</object-id><object-id xmlns:xlink="http://www.w3.org/1999/xlink" content-type="arpha" xlink:type="simple">F32D4033-7563-53FF-BEBB-9685A3B6BC20</object-id><label>Figure 5.</label><caption><p><italic><tp:taxon-name><tp:taxon-name-part taxon-name-part-type="genus" reg="Iguatonia">Iguatonia</tp:taxon-name-part><tp:taxon-name-part taxon-name-part-type="species" reg="barboproxima">barboproxima</tp:taxon-name-part></tp:taxon-name></italic> sp. nov., larva <bold>A</bold> dorsal view of idiosoma <bold>B</bold> ventral view of idiosoma <bold>C</bold> dorsal view of coxa I, showing supracoxal seta.</p></caption><graphic xmlns:xlink="http://www.w3.org/1999/xlink" xlink:href="zookeys-1236-085_article-139274__-g005.jpg" position="float" orientation="portrait" xlink:type="simple" id="oo_1316273.jpg"><uri content-type="original_file" xlink:type="simple">https://binary.pensoft.net/fig/1316273</uri></graphic></fig><fig id="F6" position="float" orientation="portrait"><object-id xmlns:xlink="http://www.w3.org/1999/xlink" content-type="doi" xlink:type="simple">10.3897/zookeys.1236.139274.figure6</object-id><object-id xmlns:xlink="http://www.w3.org/1999/xlink" content-type="arpha" xlink:type="simple">66E75B04-9636-53A4-9D1D-49E2EB3328AF</object-id><label>Figure 6.</label><caption><p><italic><tp:taxon-name><tp:taxon-name-part taxon-name-part-type="genus" reg="Iguatonia">Iguatonia</tp:taxon-name-part><tp:taxon-name-part taxon-name-part-type="species" reg="barboproxima">barboproxima</tp:taxon-name-part></tp:taxon-name></italic> sp. nov., larva <bold>A</bold> scutum <bold>B</bold> ventral view of gnathosoma <bold>C</bold> dorsal view of the cheliceral bases.</p></caption><graphic xmlns:xlink="http://www.w3.org/1999/xlink" xlink:href="zookeys-1236-085_article-139274__-g006.jpg" position="float" orientation="portrait" xlink:type="simple" id="oo_1316274.jpg"><uri content-type="original_file" xlink:type="simple">https://binary.pensoft.net/fig/1316274</uri></graphic></fig><fig id="F7" position="float" orientation="portrait"><object-id xmlns:xlink="http://www.w3.org/1999/xlink" content-type="doi" xlink:type="simple">10.3897/zookeys.1236.139274.figure7</object-id><object-id xmlns:xlink="http://www.w3.org/1999/xlink" content-type="arpha" xlink:type="simple">0DBA44F3-9FD5-56DF-BDED-BB32D3212895</object-id><label>Figure 7.</label><caption><p><italic><tp:taxon-name><tp:taxon-name-part taxon-name-part-type="genus" reg="Iguatonia">Iguatonia</tp:taxon-name-part><tp:taxon-name-part taxon-name-part-type="species" reg="barboproxima">barboproxima</tp:taxon-name-part></tp:taxon-name></italic> sp. nov., larva photograph. Scutum, showing the shape of scutum, ASE and PSE.</p></caption><graphic xmlns:xlink="http://www.w3.org/1999/xlink" xlink:href="zookeys-1236-085_article-139274__-g007.jpg" position="float" orientation="portrait" xlink:type="simple" id="oo_1316275.jpg"><uri content-type="original_file" xlink:type="simple">https://binary.pensoft.net/fig/1316275</uri></graphic></fig><table-wrap id="T3" position="float" orientation="portrait"><label>Table 3.</label><caption><p>Metric and some meristic data of <italic><tp:taxon-name><tp:taxon-name-part taxon-name-part-type="genus" reg="Iguatonia">Iguatonia</tp:taxon-name-part><tp:taxon-name-part taxon-name-part-type="species" reg="barboproxima">barboproxima</tp:taxon-name-part></tp:taxon-name></italic> sp. nov. (larvae, a–c = paratypes; a: 2024–1767-CQ-wx, b: 2025–1767-CQ-wx, c: 2026–1768-CQ-wx).</p></caption><table id="TID0EB1BI" rules="all"><tbody><tr><th rowspan="1" colspan="1">Character</th><th rowspan="1" colspan="1">Holotype</th><th rowspan="1" colspan="1">a</th><th rowspan="1" colspan="1">b</th><th rowspan="1" colspan="1">c</th><th rowspan="1" colspan="1">
                      <abbrev xmlns:xlink="http://www.w3.org/1999/xlink" xlink:title="standard deviations" id="ABBRID0ELUAI" xlink:type="simple">SD</abbrev>
                    </th><th rowspan="1" colspan="1">range</th></tr><tr><td rowspan="1" colspan="1">fD</td><td rowspan="1" colspan="1">32</td><td rowspan="1" colspan="1">34</td><td rowspan="1" colspan="1">32</td><td rowspan="1" colspan="1">32</td><td rowspan="1" colspan="1">0.87</td><td rowspan="1" colspan="1">32–34</td></tr><tr><td rowspan="1" colspan="1">fV</td><td rowspan="1" colspan="1">12</td><td rowspan="1" colspan="1">12</td><td rowspan="1" colspan="1">12</td><td rowspan="1" colspan="1">12</td><td rowspan="1" colspan="1">0.00</td><td rowspan="1" colspan="1">12–12</td></tr><tr><td rowspan="1" colspan="1">NDV</td><td rowspan="1" colspan="1">44</td><td rowspan="1" colspan="1">46</td><td rowspan="1" colspan="1">44</td><td rowspan="1" colspan="1">44</td><td rowspan="1" colspan="1">0.87</td><td rowspan="1" colspan="1">44–46</td></tr><tr><td rowspan="1" colspan="1">IL</td><td rowspan="1" colspan="1">1928</td><td rowspan="1" colspan="1">1998</td><td rowspan="1" colspan="1">1672</td><td rowspan="1" colspan="1">1733</td><td rowspan="1" colspan="1">134.32</td><td rowspan="1" colspan="1">1672–1998</td></tr><tr><td rowspan="1" colspan="1">IW</td><td rowspan="1" colspan="1">1213</td><td rowspan="1" colspan="1">1320</td><td rowspan="1" colspan="1">1366</td><td rowspan="1" colspan="1">1276</td><td rowspan="1" colspan="1">56.45</td><td rowspan="1" colspan="1">1213–1366</td></tr><tr><td rowspan="1" colspan="1">DS</td><td rowspan="1" colspan="1">46–77</td><td rowspan="1" colspan="1">42–70</td><td rowspan="1" colspan="1">47–78</td><td rowspan="1" colspan="1">48–77</td><td rowspan="1" colspan="1">2.28–3.20</td><td rowspan="1" colspan="1">42–78</td></tr><tr><td rowspan="1" colspan="1">DS min.</td><td rowspan="1" colspan="1">46</td><td rowspan="1" colspan="1">42</td><td rowspan="1" colspan="1">47</td><td rowspan="1" colspan="1">48</td><td rowspan="1" colspan="1">2.28</td><td rowspan="1" colspan="1">42–48</td></tr><tr><td rowspan="1" colspan="1">DS max.</td><td rowspan="1" colspan="1">77</td><td rowspan="1" colspan="1">70</td><td rowspan="1" colspan="1">78</td><td rowspan="1" colspan="1">77</td><td rowspan="1" colspan="1">3.20</td><td rowspan="1" colspan="1">70–78</td></tr><tr><td rowspan="1" colspan="1">PDS</td><td rowspan="1" colspan="1">54–77</td><td rowspan="1" colspan="1">53–70</td><td rowspan="1" colspan="1">51–78</td><td rowspan="1" colspan="1">52–77</td><td rowspan="1" colspan="1">1.12–3.20</td><td rowspan="1" colspan="1">51–78</td></tr><tr><td rowspan="1" colspan="1">PDS min.</td><td rowspan="1" colspan="1">54</td><td rowspan="1" colspan="1">53</td><td rowspan="1" colspan="1">51</td><td rowspan="1" colspan="1">52</td><td rowspan="1" colspan="1">1.12</td><td rowspan="1" colspan="1">51–54</td></tr><tr><td rowspan="1" colspan="1">PDS max.</td><td rowspan="1" colspan="1">77</td><td rowspan="1" colspan="1">70</td><td rowspan="1" colspan="1">78</td><td rowspan="1" colspan="1">77</td><td rowspan="1" colspan="1">3.20</td><td rowspan="1" colspan="1">70–78</td></tr><tr><td rowspan="1" colspan="1">Oc</td><td rowspan="1" colspan="1">20</td><td rowspan="1" colspan="1">20</td><td rowspan="1" colspan="1">21</td><td rowspan="1" colspan="1">23</td><td rowspan="1" colspan="1">1.22</td><td rowspan="1" colspan="1">20–23</td></tr><tr><td rowspan="1" colspan="1">
                      <italic>1a</italic>
                    </td><td rowspan="1" colspan="1">24</td><td rowspan="1" colspan="1">28</td><td rowspan="1" colspan="1">25</td><td rowspan="1" colspan="1">26</td><td rowspan="1" colspan="1">1.48</td><td rowspan="1" colspan="1">24–28</td></tr><tr><td rowspan="1" colspan="1">
                      <italic>2a</italic>
                    </td><td rowspan="1" colspan="1">32</td><td rowspan="1" colspan="1">37</td><td rowspan="1" colspan="1">34</td><td rowspan="1" colspan="1">37</td><td rowspan="1" colspan="1">2.12</td><td rowspan="1" colspan="1">32–37</td></tr><tr><td rowspan="1" colspan="1">
                      <italic>3a</italic>
                    </td><td rowspan="1" colspan="1">33</td><td rowspan="1" colspan="1">31</td><td rowspan="1" colspan="1">34</td><td rowspan="1" colspan="1">34</td><td rowspan="1" colspan="1">1.22</td><td rowspan="1" colspan="1">31–34</td></tr><tr><td rowspan="1" colspan="1">
                      <italic>1b</italic>
                    </td><td rowspan="1" colspan="1">54</td><td rowspan="1" colspan="1">63</td><td rowspan="1" colspan="1">55</td><td rowspan="1" colspan="1">65</td><td rowspan="1" colspan="1">4.82</td><td rowspan="1" colspan="1">54–65</td></tr><tr><td rowspan="1" colspan="1">
                      <italic>2b<sub>1</sub></italic>
                    </td><td rowspan="1" colspan="1">42</td><td rowspan="1" colspan="1">40</td><td rowspan="1" colspan="1">41</td><td rowspan="1" colspan="1">44</td><td rowspan="1" colspan="1">1.48</td><td rowspan="1" colspan="1">40–44</td></tr><tr><td rowspan="1" colspan="1">
                      <italic>2b<sub>2</sub></italic>
                    </td><td rowspan="1" colspan="1">40</td><td rowspan="1" colspan="1">39</td><td rowspan="1" colspan="1">40</td><td rowspan="1" colspan="1">39</td><td rowspan="1" colspan="1">0.50</td><td rowspan="1" colspan="1">39–40</td></tr><tr><td rowspan="1" colspan="1">
                      <italic>3b<sub>1</sub></italic>
                    </td><td rowspan="1" colspan="1">40</td><td rowspan="1" colspan="1">39</td><td rowspan="1" colspan="1">40</td><td rowspan="1" colspan="1">42</td><td rowspan="1" colspan="1">1.09</td><td rowspan="1" colspan="1">39–42</td></tr><tr><td rowspan="1" colspan="1">
                      <italic>3b<sub>2</sub></italic>
                    </td><td rowspan="1" colspan="1">34</td><td rowspan="1" colspan="1">34</td><td rowspan="1" colspan="1">37</td><td rowspan="1" colspan="1">36</td><td rowspan="1" colspan="1">1.30</td><td rowspan="1" colspan="1">34–37</td></tr><tr><td rowspan="1" colspan="1">L</td><td rowspan="1" colspan="1">103</td><td rowspan="1" colspan="1">100</td><td rowspan="1" colspan="1">109</td><td rowspan="1" colspan="1">106</td><td rowspan="1" colspan="1">3.35</td><td rowspan="1" colspan="1">100–109</td></tr><tr><td rowspan="1" colspan="1">W</td><td rowspan="1" colspan="1">124</td><td rowspan="1" colspan="1">123</td><td rowspan="1" colspan="1">137</td><td rowspan="1" colspan="1">130</td><td rowspan="1" colspan="1">5.59</td><td rowspan="1" colspan="1">123–137</td></tr><tr><td rowspan="1" colspan="1">AW</td><td rowspan="1" colspan="1">72</td><td rowspan="1" colspan="1">70</td><td rowspan="1" colspan="1">81</td><td rowspan="1" colspan="1">77</td><td rowspan="1" colspan="1">4.30</td><td rowspan="1" colspan="1">70–81</td></tr><tr><td rowspan="1" colspan="1">MW</td><td rowspan="1" colspan="1">91</td><td rowspan="1" colspan="1">88</td><td rowspan="1" colspan="1">98</td><td rowspan="1" colspan="1">97</td><td rowspan="1" colspan="1">4.15</td><td rowspan="1" colspan="1">88–98</td></tr><tr><td rowspan="1" colspan="1">PW</td><td rowspan="1" colspan="1">99</td><td rowspan="1" colspan="1">98</td><td rowspan="1" colspan="1">109</td><td rowspan="1" colspan="1">104</td><td rowspan="1" colspan="1">4.39</td><td rowspan="1" colspan="1">98–109</td></tr><tr><td rowspan="1" colspan="1">MA</td><td rowspan="1" colspan="1">60</td><td rowspan="1" colspan="1">59</td><td rowspan="1" colspan="1">63</td><td rowspan="1" colspan="1">62</td><td rowspan="1" colspan="1">1.58</td><td rowspan="1" colspan="1">59–63</td></tr><tr><td rowspan="1" colspan="1">AA</td><td rowspan="1" colspan="1">14</td><td rowspan="1" colspan="1">15</td><td rowspan="1" colspan="1">16</td><td rowspan="1" colspan="1">16</td><td rowspan="1" colspan="1">0.83</td><td rowspan="1" colspan="1">14–16</td></tr><tr><td rowspan="1" colspan="1">SB</td><td rowspan="1" colspan="1">14</td><td rowspan="1" colspan="1">14</td><td rowspan="1" colspan="1">18</td><td rowspan="1" colspan="1">17</td><td rowspan="1" colspan="1">1.79</td><td rowspan="1" colspan="1">14–18</td></tr><tr><td rowspan="1" colspan="1">ISD</td><td rowspan="1" colspan="1">30</td><td rowspan="1" colspan="1">34</td><td rowspan="1" colspan="1">42</td><td rowspan="1" colspan="1">37</td><td rowspan="1" colspan="1">4.38</td><td rowspan="1" colspan="1">30–42</td></tr><tr><td rowspan="1" colspan="1">AP</td><td rowspan="1" colspan="1">47</td><td rowspan="1" colspan="1">47</td><td rowspan="1" colspan="1">56</td><td rowspan="1" colspan="1">60</td><td rowspan="1" colspan="1">5.68</td><td rowspan="1" colspan="1">47–60</td></tr><tr><td rowspan="1" colspan="1">AL</td><td rowspan="1" colspan="1">56</td><td rowspan="1" colspan="1">53</td><td rowspan="1" colspan="1">61</td><td rowspan="1" colspan="1">59</td><td rowspan="1" colspan="1">3.03</td><td rowspan="1" colspan="1">53–61</td></tr><tr><td rowspan="1" colspan="1">ML</td><td rowspan="1" colspan="1">70</td><td rowspan="1" colspan="1">68</td><td rowspan="1" colspan="1">76</td><td rowspan="1" colspan="1">71</td><td rowspan="1" colspan="1">2.95</td><td rowspan="1" colspan="1">68–76</td></tr><tr><td rowspan="1" colspan="1">PL</td><td rowspan="1" colspan="1">59</td><td rowspan="1" colspan="1">57</td><td rowspan="1" colspan="1">64</td><td rowspan="1" colspan="1">62</td><td rowspan="1" colspan="1">2.69</td><td rowspan="1" colspan="1">57–64</td></tr><tr><td rowspan="1" colspan="1">ASE</td><td rowspan="1" colspan="1">44</td><td rowspan="1" colspan="1">46</td><td rowspan="1" colspan="1">46</td><td rowspan="1" colspan="1">45</td><td rowspan="1" colspan="1">0.83</td><td rowspan="1" colspan="1">44–46</td></tr><tr><td rowspan="1" colspan="1">PSE</td><td rowspan="1" colspan="1">55</td><td rowspan="1" colspan="1">59</td><td rowspan="1" colspan="1">66</td><td rowspan="1" colspan="1">61</td><td rowspan="1" colspan="1">3.96</td><td rowspan="1" colspan="1">55–66</td></tr><tr><td rowspan="1" colspan="1">
                      <italic>as</italic>
                    </td><td rowspan="1" colspan="1">18</td><td rowspan="1" colspan="1">16</td><td rowspan="1" colspan="1">15</td><td rowspan="1" colspan="1">20</td><td rowspan="1" colspan="1">1.92</td><td rowspan="1" colspan="1">15–20</td></tr><tr><td rowspan="1" colspan="1">
                      <italic>bs</italic>
                    </td><td rowspan="1" colspan="1">37</td><td rowspan="1" colspan="1">35</td><td rowspan="1" colspan="1">37</td><td rowspan="1" colspan="1">41</td><td rowspan="1" colspan="1">2.18</td><td rowspan="1" colspan="1">35–41</td></tr><tr><td rowspan="1" colspan="1">
                      <italic>cs</italic>
                    </td><td rowspan="1" colspan="1">32</td><td rowspan="1" colspan="1">34</td><td rowspan="1" colspan="1">31</td><td rowspan="1" colspan="1">35</td><td rowspan="1" colspan="1">1.58</td><td rowspan="1" colspan="1">31–35</td></tr><tr><td rowspan="1" colspan="1">PaScFed</td><td rowspan="1" colspan="1">81</td><td rowspan="1" colspan="1">76</td><td rowspan="1" colspan="1">77</td><td rowspan="1" colspan="1">80</td><td rowspan="1" colspan="1">2.06</td><td rowspan="1" colspan="1">76–81</td></tr><tr><td rowspan="1" colspan="1">PaScGed</td><td rowspan="1" colspan="1">41</td><td rowspan="1" colspan="1">37</td><td rowspan="1" colspan="1">46</td><td rowspan="1" colspan="1">40</td><td rowspan="1" colspan="1">3.24</td><td rowspan="1" colspan="1">37–46</td></tr><tr><td rowspan="1" colspan="1">GL</td><td rowspan="1" colspan="1">136</td><td rowspan="1" colspan="1">146</td><td rowspan="1" colspan="1">137</td><td rowspan="1" colspan="1">141</td><td rowspan="1" colspan="1">3.94</td><td rowspan="1" colspan="1">136–146</td></tr><tr><td rowspan="1" colspan="1">Ta I (H)</td><td rowspan="1" colspan="1">18</td><td rowspan="1" colspan="1">19</td><td rowspan="1" colspan="1">19</td><td rowspan="1" colspan="1">19</td><td rowspan="1" colspan="1">0.43</td><td rowspan="1" colspan="1">18–19</td></tr><tr><td rowspan="1" colspan="1">Ta I (L)</td><td rowspan="1" colspan="1">159</td><td rowspan="1" colspan="1">154</td><td rowspan="1" colspan="1">147</td><td rowspan="1" colspan="1">157</td><td rowspan="1" colspan="1">4.55</td><td rowspan="1" colspan="1">147–159</td></tr><tr><td rowspan="1" colspan="1">Ti I</td><td rowspan="1" colspan="1">167</td><td rowspan="1" colspan="1">166</td><td rowspan="1" colspan="1">163</td><td rowspan="1" colspan="1">166</td><td rowspan="1" colspan="1">1.50</td><td rowspan="1" colspan="1">163–167</td></tr><tr><td rowspan="1" colspan="1">Ge I</td><td rowspan="1" colspan="1">135</td><td rowspan="1" colspan="1">133</td><td rowspan="1" colspan="1">131</td><td rowspan="1" colspan="1">135</td><td rowspan="1" colspan="1">1.66</td><td rowspan="1" colspan="1">131–135</td></tr><tr><td rowspan="1" colspan="1">TFe I</td><td rowspan="1" colspan="1">83</td><td rowspan="1" colspan="1">82</td><td rowspan="1" colspan="1">78</td><td rowspan="1" colspan="1">78</td><td rowspan="1" colspan="1">2.28</td><td rowspan="1" colspan="1">78–83</td></tr><tr><td rowspan="1" colspan="1">BFe I</td><td rowspan="1" colspan="1">89</td><td rowspan="1" colspan="1">90</td><td rowspan="1" colspan="1">89</td><td rowspan="1" colspan="1">91</td><td rowspan="1" colspan="1">0.83</td><td rowspan="1" colspan="1">89–91</td></tr><tr><td rowspan="1" colspan="1">Tr I</td><td rowspan="1" colspan="1">50</td><td rowspan="1" colspan="1">51</td><td rowspan="1" colspan="1">56</td><td rowspan="1" colspan="1">51</td><td rowspan="1" colspan="1">2.35</td><td rowspan="1" colspan="1">50–56</td></tr><tr><td rowspan="1" colspan="1">Cx I</td><td rowspan="1" colspan="1">73</td><td rowspan="1" colspan="1">66</td><td rowspan="1" colspan="1">67</td><td rowspan="1" colspan="1">63</td><td rowspan="1" colspan="1">3.63</td><td rowspan="1" colspan="1">63–73</td></tr><tr><td rowspan="1" colspan="1">Ta II (H)</td><td rowspan="1" colspan="1">19</td><td rowspan="1" colspan="1">16</td><td rowspan="1" colspan="1">18</td><td rowspan="1" colspan="1">18</td><td rowspan="1" colspan="1">1.09</td><td rowspan="1" colspan="1">16–19</td></tr><tr><td rowspan="1" colspan="1">Ta II (L)</td><td rowspan="1" colspan="1">150</td><td rowspan="1" colspan="1">147</td><td rowspan="1" colspan="1">143</td><td rowspan="1" colspan="1">152</td><td rowspan="1" colspan="1">3.39</td><td rowspan="1" colspan="1">143–152</td></tr><tr><td rowspan="1" colspan="1">Ti II</td><td rowspan="1" colspan="1">178</td><td rowspan="1" colspan="1">169</td><td rowspan="1" colspan="1">165</td><td rowspan="1" colspan="1">174</td><td rowspan="1" colspan="1">4.92</td><td rowspan="1" colspan="1">165–178</td></tr><tr><td rowspan="1" colspan="1">Ge II</td><td rowspan="1" colspan="1">132</td><td rowspan="1" colspan="1">130</td><td rowspan="1" colspan="1">127</td><td rowspan="1" colspan="1">132</td><td rowspan="1" colspan="1">2.05</td><td rowspan="1" colspan="1">127–132</td></tr><tr><td rowspan="1" colspan="1">TFe II</td><td rowspan="1" colspan="1">74</td><td rowspan="1" colspan="1">74</td><td rowspan="1" colspan="1">72</td><td rowspan="1" colspan="1">79</td><td rowspan="1" colspan="1">2.59</td><td rowspan="1" colspan="1">72–79</td></tr><tr><td rowspan="1" colspan="1">BFe II</td><td rowspan="1" colspan="1">91</td><td rowspan="1" colspan="1">86</td><td rowspan="1" colspan="1">88</td><td rowspan="1" colspan="1">89</td><td rowspan="1" colspan="1">1.80</td><td rowspan="1" colspan="1">86–91</td></tr><tr><td rowspan="1" colspan="1">Tr II</td><td rowspan="1" colspan="1">60</td><td rowspan="1" colspan="1">56</td><td rowspan="1" colspan="1">57</td><td rowspan="1" colspan="1">57</td><td rowspan="1" colspan="1">1.50</td><td rowspan="1" colspan="1">56–60</td></tr><tr><td rowspan="1" colspan="1">Cx II</td><td rowspan="1" colspan="1">81</td><td rowspan="1" colspan="1">86</td><td rowspan="1" colspan="1">78</td><td rowspan="1" colspan="1">79</td><td rowspan="1" colspan="1">3.08</td><td rowspan="1" colspan="1">78–86</td></tr><tr><td rowspan="1" colspan="1">Ta III (H)</td><td rowspan="1" colspan="1">17</td><td rowspan="1" colspan="1">16</td><td rowspan="1" colspan="1">17</td><td rowspan="1" colspan="1">19</td><td rowspan="1" colspan="1">1.09</td><td rowspan="1" colspan="1">16–19</td></tr><tr><td rowspan="1" colspan="1">Ta III (L)</td><td rowspan="1" colspan="1">165</td><td rowspan="1" colspan="1">164</td><td rowspan="1" colspan="1">154</td><td rowspan="1" colspan="1">163</td><td rowspan="1" colspan="1">4.39</td><td rowspan="1" colspan="1">154–165</td></tr><tr><td rowspan="1" colspan="1">Ti III</td><td rowspan="1" colspan="1">252</td><td rowspan="1" colspan="1">251</td><td rowspan="1" colspan="1">246</td><td rowspan="1" colspan="1">254</td><td rowspan="1" colspan="1">2.95</td><td rowspan="1" colspan="1">246–254</td></tr><tr><td rowspan="1" colspan="1">Ge III</td><td rowspan="1" colspan="1">150</td><td rowspan="1" colspan="1">144</td><td rowspan="1" colspan="1">139</td><td rowspan="1" colspan="1">147</td><td rowspan="1" colspan="1">4.06</td><td rowspan="1" colspan="1">139–150</td></tr><tr><td rowspan="1" colspan="1">TFe III</td><td rowspan="1" colspan="1">115</td><td rowspan="1" colspan="1">117</td><td rowspan="1" colspan="1">118</td><td rowspan="1" colspan="1">111</td><td rowspan="1" colspan="1">2.68</td><td rowspan="1" colspan="1">111–118</td></tr><tr><td rowspan="1" colspan="1">BFe III</td><td rowspan="1" colspan="1">117</td><td rowspan="1" colspan="1">120</td><td rowspan="1" colspan="1">121</td><td rowspan="1" colspan="1">114</td><td rowspan="1" colspan="1">2.74</td><td rowspan="1" colspan="1">114–121</td></tr><tr><td rowspan="1" colspan="1">Tr III</td><td rowspan="1" colspan="1">67</td><td rowspan="1" colspan="1">61</td><td rowspan="1" colspan="1">56</td><td rowspan="1" colspan="1">54</td><td rowspan="1" colspan="1">5.02</td><td rowspan="1" colspan="1">54–67</td></tr><tr><td rowspan="1" colspan="1">Cx III</td><td rowspan="1" colspan="1">80</td><td rowspan="1" colspan="1">86</td><td rowspan="1" colspan="1">86</td><td rowspan="1" colspan="1">77</td><td rowspan="1" colspan="1">3.90</td><td rowspan="1" colspan="1">77–86</td></tr><tr><td rowspan="1" colspan="1">Leg I</td><td rowspan="1" colspan="1">756</td><td rowspan="1" colspan="1">742</td><td rowspan="1" colspan="1">731</td><td rowspan="1" colspan="1">741</td><td rowspan="1" colspan="1">8.90</td><td rowspan="1" colspan="1">731–756</td></tr><tr><td rowspan="1" colspan="1">Leg II</td><td rowspan="1" colspan="1">766</td><td rowspan="1" colspan="1">748</td><td rowspan="1" colspan="1">730</td><td rowspan="1" colspan="1">762</td><td rowspan="1" colspan="1">14.10</td><td rowspan="1" colspan="1">730–766</td></tr><tr><td rowspan="1" colspan="1">Leg III</td><td rowspan="1" colspan="1">946</td><td rowspan="1" colspan="1">943</td><td rowspan="1" colspan="1">920</td><td rowspan="1" colspan="1">920</td><td rowspan="1" colspan="1">12.30</td><td rowspan="1" colspan="1">920–946</td></tr><tr><td rowspan="1" colspan="1">IP</td><td rowspan="1" colspan="1">2468</td><td rowspan="1" colspan="1">2433</td><td rowspan="1" colspan="1">2381</td><td rowspan="1" colspan="1">2423</td><td rowspan="1" colspan="1">31.01</td><td rowspan="1" colspan="1">2381–2468</td></tr></tbody></table></table-wrap><p>Venter. All ventral setae, including coxalae, barbed and with pointed ends (Fig. <xref ref-type="fig" rid="F5">5B</xref>). Dorsum of coxa I with a peg-like supracoxal seta (<italic>elc</italic> I) (Fig. <xref ref-type="fig" rid="F5">5C</xref>). Three pairs of intercoxal setae (<italic>1a</italic>, <italic>2a</italic> and <italic>3a</italic>), <italic>1a</italic> posterior to level of posterior edge of coxae I, <italic>2a</italic> between coxae II, and <italic>3a</italic> at a line with anterior edges of coxae III. <italic>2a</italic> and <italic>3a</italic> subequal and both slightly longer than <italic>1a</italic> (Table <xref ref-type="table" rid="T3">3</xref>). Five pairs of coxalae (<italic>1b</italic>, <italic>2b<sub>1</sub></italic>, <italic>2b<sub>2</sub></italic>, <italic>3b<sub>1</sub></italic> and <italic>3b<sub>2</sub></italic>), <italic>1b</italic> longest, <italic>2b<sub>1</sub></italic>, <italic>3b<sub>1</sub></italic>, and <italic>2b<sub>2</sub></italic> subequal and all slightly longer than <italic>3b<sub>2</sub></italic> (Table <xref ref-type="table" rid="T3">3</xref>). 12 setae behind coxae III (fV = 12 in paratypes).</p><p>Gnathosoma (Fig. <xref ref-type="fig" rid="F6">6B</xref>) with a pair of nude galealae (<italic>cs</italic>), two barbed anterior hypostomalae (<italic>as</italic>) and two posterior hypostomalae with barbs on proximal half, <italic>bs</italic> slightly longer than <italic>cs</italic>, and both longer than <italic>as</italic> (Table <xref ref-type="table" rid="T3">3</xref>). Hypostomal lip fimbriated. Cheliceral bases punctate on the dorsal surface (Fig. <xref ref-type="fig" rid="F6">6C</xref>). Palpfemur and palpgenu, each with one barbed, pointed dorsal seta. Palptibia with one nude ventral seta, one barbed ventral seta, and one barbed dorsal seta, odontus bifid. Palptarsus with seven setae, three barbed, two nude, one solenidion and one eupathidium. fPp = 0-B-B-2BN<sub>2</sub>-3B2Nωζ. Palpal supracoxal seta (<italic>elcp</italic>) peg-like.</p><p>Legs (Figs <xref ref-type="fig" rid="F5">5B</xref>, <xref ref-type="fig" rid="F8">8</xref>) with seven segments (femora divided). IP = 2381–2468 (Holotype and three paratypes) (Table <xref ref-type="table" rid="T3">3</xref>). Anterior and posterior claws hook-like, subequal in length, and anterior claw with few ciliations. Claw-like empodium falciform, longer and slenderer than lateral claws. Normal setae on legs barbed and pointed. Leg setal formula: Leg I: Cx—1n; Tr—1n; Bfe—4n; Tfe—5n; Ge—1σ, 1κ, 12n; Ti—2φ, 1κ, 1Cp, 18n; Ta—1ω, 1ε, 2ζ, 1Cp, 29n. leg II: Cx—2n; Tr—1n; Bfe—4n; Tfe—5n; Ge—1κ, 12n; Ti—2φ, 19n; Ta—1ω, 1ζ, 30n. leg III: Cx—2n; Tr—1n; Bfe—2n; Tfe—5n; Ge—12n; Ti—1φ, 19n; Ta—1ζ, 30n.</p><fig id="F8" position="float" orientation="portrait"><object-id xmlns:xlink="http://www.w3.org/1999/xlink" content-type="doi" xlink:type="simple">10.3897/zookeys.1236.139274.figure8</object-id><object-id xmlns:xlink="http://www.w3.org/1999/xlink" content-type="arpha" xlink:type="simple">5650E642-C517-5C4A-B3DA-5E643A2A8D6D</object-id><label>Figure 8.</label><caption><p><italic><tp:taxon-name><tp:taxon-name-part taxon-name-part-type="genus" reg="Iguatonia">Iguatonia</tp:taxon-name-part><tp:taxon-name-part taxon-name-part-type="species" reg="barboproxima">barboproxima</tp:taxon-name-part></tp:taxon-name></italic> sp. nov., larva. Leg I <bold>A</bold> trochanter—genu <bold>B</bold> tibia—tarsus; leg II <bold>C</bold> trochanter—gen <bold>D</bold> tibia—tarsus; leg III <bold>E</bold> trochanter—genu <bold>F</bold> tibia—tarsus.</p></caption><graphic xmlns:xlink="http://www.w3.org/1999/xlink" xlink:href="zookeys-1236-085_article-139274__-g008.jpg" position="float" orientation="portrait" xlink:type="simple" id="oo_1316276.jpg"><uri content-type="original_file" xlink:type="simple">https://binary.pensoft.net/fig/1316276</uri></graphic></fig></tp:treatment-sec><tp:treatment-sec sec-type="etymology" id="SECID0EBKCI"><title>Etymology.</title><p>The specific epithet of the new species refers to the posterior hypostomalae, which exhibit fine barbs on their proximal half.</p></tp:treatment-sec><tp:treatment-sec sec-type="material" id="SECID0EGKCI"><title>Material examined.</title><p><bold><italic>Holotype</italic></bold> China • a larva (2023–1767-CQ-wx); Chongqing Municipality, Wuxi County, Shuangyang Town; <named-content xmlns:xlink="http://www.w3.org/1999/xlink" content-type="dwc:verbatimCoordinates" xlink:type="simple"><named-content content-type="geo-json" specific-use="{&#34;type&#34;:&#34;Point&#34;,&#34;coordinates&#34;:[109.836667,31.524722]}" id="NCID0EUKCI" xlink:type="simple">31°31'29"N, 109°50'12"E</named-content></named-content>; 1151 m; 30 Jun. 2022; Yan Jiang leg.; from an unidentified nymph of <tp:taxon-name><tp:taxon-name-part taxon-name-part-type="family">Cicadellidae</tp:taxon-name-part></tp:taxon-name> (<tp:taxon-name><tp:taxon-name-part taxon-name-part-type="order">Hemiptera</tp:taxon-name-part></tp:taxon-name>). <bold><italic>Paratypes</italic></bold> China • two larvae (2024–1767-CQ-wx, 2025–1767-CQ-wx), the same data as the holotype. China • one larva (2026–1768-CQ-wx); Chongqing Municipality, Wuxi County, Shuangyang Town; <named-content xmlns:xlink="http://www.w3.org/1999/xlink" content-type="dwc:verbatimCoordinates" xlink:type="simple"><named-content content-type="geo-json" specific-use="{&#34;type&#34;:&#34;Point&#34;,&#34;coordinates&#34;:[109.828889,31.491111]}" id="NCID0EJLCI" xlink:type="simple">31°29'28"N, 109°49'44"E</named-content></named-content>; 1132 m; 30 Jun. 2022; Xiao-Li Xu leg.; from an unidentified nymph of <tp:taxon-name><tp:taxon-name-part taxon-name-part-type="family">Cicadellidae</tp:taxon-name-part></tp:taxon-name> (<tp:taxon-name><tp:taxon-name-part taxon-name-part-type="order">Hemiptera</tp:taxon-name-part></tp:taxon-name>).</p><p>The holotype and paratypes are deposited in the Institute of Entomology, Guizhou University, Guiyang, China (<abbrev xmlns:xlink="http://www.w3.org/1999/xlink" content-type="institution" xlink:title="Institute of Entomology, Guizhou University, Guiyang, China" id="ABBRID0E1LCI" xlink:type="simple">GUGC</abbrev>).</p></tp:treatment-sec><tp:treatment-sec sec-type="remarks" id="SECID0E6LCI"><title>Remarks.</title><p>To date, two species of <italic><tp:taxon-name><tp:taxon-name-part taxon-name-part-type="genus" reg="Iguatonia">Iguatonia</tp:taxon-name-part></tp:taxon-name></italic> have been documented based on larvae, one from Brazil and another one from China (<xref ref-type="bibr" rid="B1">Haitlinger 2004</xref>; <xref ref-type="bibr" rid="B6">Noei et al. 2024</xref>; <xref ref-type="bibr" rid="B18">Xu et al. 2020</xref>).</p><p><italic><tp:taxon-name><tp:taxon-name-part taxon-name-part-type="genus" reg="Iguatonia">Iguatonia</tp:taxon-name-part><tp:taxon-name-part taxon-name-part-type="species" reg="barboproxima">barboproxima</tp:taxon-name-part></tp:taxon-name></italic> sp. nov. differs from <italic><tp:taxon-name><tp:taxon-name-part taxon-name-part-type="genus" reg="Iguatonia">I.</tp:taxon-name-part><tp:taxon-name-part taxon-name-part-type="species" reg="barbillae">barbillae</tp:taxon-name-part></tp:taxon-name></italic> by the shape of scutum (about trapezoid vs quadrilateral), PL location (in posterior half of scutum vs in anterior half of scutum), ASE location (closer to PL than PSE vs far from PL and near PSE), longer ISD (30–42 vs 10), Ti I (163–167 vs 76–78), and Ti III (246–254 vs 116–126) and differs from <italic><tp:taxon-name><tp:taxon-name-part taxon-name-part-type="genus" reg="Iguatonia">I.</tp:taxon-name-part><tp:taxon-name-part taxon-name-part-type="species" reg="xinfengi">xinfengi</tp:taxon-name-part></tp:taxon-name></italic> by the shape of scutum (about trapezoid vs sub-rounded), shape of hypostomalae (barbed vs nude), positions of ASE (far from PL and closer to PL than PSE vs almost at the same line with PL), longer ISD (30–42 vs 20–21), Ti I (163–167 vs 114–117), and Ti III (246–254 vs 194–197).</p></tp:treatment-sec><ref-list><ref id="B1"><mixed-citation xmlns:xlink="http://www.w3.org/1999/xlink" xlink:type="simple"><person-group><name name-style="western"><surname>Haitlinger</surname><given-names>R</given-names></name></person-group> (<year>2004</year>) <article-title><italic><tp:taxon-name><tp:taxon-name-part taxon-name-part-type="genus">Charletonia</tp:taxon-name-part><tp:taxon-name-part taxon-name-part-type="species">domawiti</tp:taxon-name-part></tp:taxon-name></italic> n. sp., <italic><tp:taxon-name><tp:taxon-name-part taxon-name-part-type="genus">Caeculisoma</tp:taxon-name-part><tp:taxon-name-part taxon-name-part-type="species">nestori</tp:taxon-name-part></tp:taxon-name></italic> n. sp. and <italic><tp:taxon-name><tp:taxon-name-part taxon-name-part-type="genus">Iguatonia</tp:taxon-name-part><tp:taxon-name-part taxon-name-part-type="species">barbillae</tp:taxon-name-part></tp:taxon-name></italic> n. gen. and n. sp. from Brazil (<tp:taxon-name><tp:taxon-name-part taxon-name-part-type="subclass">Acari</tp:taxon-name-part></tp:taxon-name>: <tp:taxon-name><tp:taxon-name-part taxon-name-part-type="order">Prostigmata</tp:taxon-name-part></tp:taxon-name>: <tp:taxon-name><tp:taxon-name-part taxon-name-part-type="family">Erythraeidae</tp:taxon-name-part></tp:taxon-name>).</article-title><source>Genus</source><volume>15</volume>(<issue>3</issue>): <fpage>435</fpage>–<lpage>444</lpage>.</mixed-citation></ref><ref id="B6"><mixed-citation xmlns:xlink="http://www.w3.org/1999/xlink" xlink:type="simple"><person-group><name name-style="western"><surname>Noei</surname><given-names>J</given-names></name><name name-style="western"><surname>Šundić</surname><given-names>M</given-names></name><name name-style="western"><surname>Bernardi</surname><given-names>LFO</given-names></name></person-group> (<year>2024</year>) <article-title>A new species of larval <italic><tp:taxon-name><tp:taxon-name-part taxon-name-part-type="genus">Caeculisoma</tp:taxon-name-part></tp:taxon-name></italic> (<tp:taxon-name><tp:taxon-name-part taxon-name-part-type="order">Trombidiformes</tp:taxon-name-part></tp:taxon-name>: <tp:taxon-name><tp:taxon-name-part taxon-name-part-type="family">Erythraeidae</tp:taxon-name-part></tp:taxon-name>) from Brazil with a key to species.</article-title><source>Systematic and Applied Acarology</source><volume>29</volume>(<issue>10</issue>): <fpage>1437</fpage>–<lpage>1448</lpage>. <ext-link xlink:href="10.11158/saa.29.10.10" ext-link-type="doi" xlink:type="simple">https://doi.org/10.11158/saa.29.10.10</ext-link></mixed-citation></ref><ref id="B18"><mixed-citation xmlns:xlink="http://www.w3.org/1999/xlink" xlink:type="simple"><person-group><name name-style="western"><surname>Xu</surname><given-names>SY</given-names></name><name name-style="western"><surname>Yi</surname><given-names>TC</given-names></name><name name-style="western"><surname>Guo</surname><given-names>JJ</given-names></name><name name-style="western"><surname>Jin</surname><given-names>DC</given-names></name></person-group> (<year>2020</year>) <article-title>Four new species of larval <tp:taxon-name><tp:taxon-name-part taxon-name-part-type="subfamily">Callidosomatinae</tp:taxon-name-part></tp:taxon-name> (<tp:taxon-name><tp:taxon-name-part taxon-name-part-type="subclass">Acari</tp:taxon-name-part></tp:taxon-name>: <tp:taxon-name><tp:taxon-name-part taxon-name-part-type="order">Prostigmata</tp:taxon-name-part></tp:taxon-name>: <tp:taxon-name><tp:taxon-name-part taxon-name-part-type="family">Erythraeidae</tp:taxon-name-part></tp:taxon-name>) and a newly recorded genus <italic><tp:taxon-name><tp:taxon-name-part taxon-name-part-type="genus">Iguatonia</tp:taxon-name-part></tp:taxon-name></italic> from China with notes on generic concept.</article-title><source>Systematic and Applied Acarology</source><volume>25</volume>(<issue>2</issue>): <fpage>285</fpage>–<lpage>326</lpage>. <ext-link xlink:href="10.11158/saa.25.2.9" ext-link-type="doi" xlink:type="simple">https://doi.org/10.11158/saa.25.2.9</ext-link></mixed-citation></ref></ref-list></tp:taxon-treatment>
